# Supplementary material for: The burden of disease and injury in the United States 1996
Source: Popul Health Metr. 2006 Oct 18;4:11. doi: 10.1186/1478-7954-4-11 (PMC1635736; doi:10.1186/1478-7954-4-11)
Supplement: Additional File 5 — Epidemiological estimates. Detailed incidence by age, sex and race by disease and sequelae, included in the USBODI. [file 1478-7954-4-11-S5.xls]

## Sheet: Epidemiological estimates
simple cause list	sequelae		0-4	5-14	15-24	25-44	45-64	65-74	75+	all ages	sex	race	datatype
Alcohol	Alcohol Dependence		0	7851	1287090	2519825	688175	65186	13588	4581715	male	All	Prevalence		Prevalence : number of people
Alcohol	Alcohol Abuse		0	5171	878230	2245341	583921	51348	27130	3791141	male	All	Prevalence		Incidence: number of people
Alcohol			0	13022	2165320	4765166	1272096	116534	40718	8372856	male	All	Prevalence		Duration: years
Alcohol	Alcohol Dependence		0	12903	608553	468286	120186	7225	3322	1220475	male	All	Incidence
Alcohol	Alcohol Abuse		0	8195	421937	442997	102540	9029	7984	992682	male	All	Incidence
Alcohol			0	21098	1030490	911283	222726	16254	11306	2213157	male	All	Incidence
Alcohol	Alcohol Dependence		0	3	3	4	5	4	3	4	male	All	Duration
Alcohol	Alcohol Abuse		0	0	1	1	1	1	0	1	male	All	Duration
Alcohol			0	0	1	1	1	1	0	1	male	All	Duration
Alcohol	Alcohol Dependence		0.07	0.07	0.07	0.11	0.1	0.1	0.1	0.09	male	All	Disability weight
Alcohol	Alcohol Abuse		0	0.11	0.11	0.11	0.11	0.11	0.11	0.11	male	All	Disability weight
Alcohol			0	0.11	0.11	0.11	0.11	0.11	0.11	0.11	male	All	Disability weight
Alcohol	Alcohol Dependence		2	14	21	33	51	68	82	29	male	All	Age at onset
Alcohol	Alcohol Abuse		2	14	21	33	51	70	81	30	male	All	Age at onset
Alcohol			3	11	18	34	49	69	82	33	male	All	Age at onset
Alcohol	Alcohol Dependence		0	72	11380	34766	1122	1012	17	48369	male	American Indian	Prevalence
Alcohol	Alcohol Abuse		0	258	38777	22518	9	0	0	61562	male	American Indian	Prevalence
Alcohol			0	330	50157	57284	1131	1012	17	109931	male	American Indian	Prevalence
Alcohol	Alcohol Dependence		0	109	4985	8640	214	768	22	14738	male	American Indian	Incidence
Alcohol	Alcohol Abuse		0	345	12068	2713	0	0	0	15126	male	American Indian	Incidence
Alcohol			0	21098	1030490	911283	222726	16254	11306	2213157	male	American Indian	Incidence
Alcohol	Alcohol Dependence		0	4	4	3	2	1	0	3	male	American Indian	Duration
Alcohol	Alcohol Abuse		0	0	1	1	1	0	0	1	male	American Indian	Duration
Alcohol			0	0	1	1	1	1	0	1	male	American Indian	Duration
Alcohol	Alcohol Dependence		0.07	0.07	0.07	0.11	0.1	0.1	0.1	0.09	male	American Indian	Disability weight
Alcohol	Alcohol Abuse		0.11	0.11	0.11	0.11	0.11	0.11	0.11	0.13	male	American Indian	Disability weight
Alcohol			0	0.11	0.11	0.11	0.11	0.11	0.11	0.11	male	American Indian	Disability weight
Alcohol	Alcohol Dependence		0	14	21	34	55	70	77	32	male	American Indian	Age at onset
Alcohol	Alcohol Abuse		0	14	21	27	47	0	0	25	male	American Indian	Age at onset
Alcohol			3	11	18	34	49	69	82	33	male	American Indian	Age at onset
Alcohol	Alcohol Dependence		0	224	23601	50009	17728	1480	6	93048	male	Asian	Prevalence
Alcohol	Alcohol Abuse		0	251	374	18010	827	2	0	19464	male	Asian	Prevalence
Alcohol			0	475	23975	68019	18555	1482	6	112512	male	Asian	Prevalence
Alcohol	Alcohol Dependence		0	223	10192	6504	7932	704	14	25569	male	Asian	Incidence
Alcohol	Alcohol Abuse		0	96	66	5209	12	0	0	5383	male	Asian	Incidence
Alcohol			0	21098	1030490	911283	222726	16254	11306	2213157	male	Asian	Incidence
Alcohol	Alcohol Dependence		0	4	4	5	2	1	0	4	male	Asian	Duration
Alcohol	Alcohol Abuse		0	0	1	1	1	1	0	1	male	Asian	Duration
Alcohol			0	0	1	1	1	1	0	1	male	Asian	Duration
Alcohol	Alcohol Dependence		0.07	0.07	0.07	0.11	0.1	0.1	0.1	0.09	male	Asian	Disability weight
Alcohol	Alcohol Abuse		0	0.11	0.11	0.11	0.11	0.11	0.11	0.11	male	Asian	Disability weight
Alcohol			0	0.11	0.11	0.11	0.11	0.11	0.11	0.11	male	Asian	Disability weight
Alcohol	Alcohol Dependence		0	13	21	31	54	67	81	35	male	Asian	Age at onset
Alcohol	Alcohol Abuse		3	11	18	34	49	69	82	33	male	Asian	Age at onset
Alcohol			3	11	18	34	49	69	82	33	male	Asian	Age at onset
Alcohol	Alcohol Dependence		0	694	120612	316840	65431	2303	4280	510160	male	Black	Prevalence
Alcohol	Alcohol Abuse		0	152	32609	121452	16309	194	29	170745	male	Black	Prevalence
Alcohol			0	846	153221	438292	81740	2497	4309	680905	male	Black	Prevalence
Alcohol	Alcohol Dependence		0	1156	59753	61983	11656	127	1777	136452	male	Black	Incidence
Alcohol	Alcohol Abuse		0	249	15611	34435	2530	2	0	52827	male	Black	Incidence
Alcohol			0	21098	1030490	911283	222726	16254	11306	2213157	male	Black	Incidence
Alcohol	Alcohol Dependence		0	3	4	4	4	3	3	4	male	Black	Duration
Alcohol	Alcohol Abuse		0	0	1	1	1	1	0	1	male	Black	Duration
Alcohol			0	0	1	1	1	1	0	1	male	Black	Duration
Alcohol	Alcohol Dependence		0	0	0	0	0	0	0	0	male	Black	Disability weight
Alcohol	Alcohol Abuse		0	0	0	0	0	0	0	0	male	Black	Disability weight
Alcohol			0	0	0	0	0	0	0	0	male	Black	Disability weight
Alcohol	Alcohol Dependence		0	14	21	33	51	71	83	30	male	Black	Age at onset
Alcohol	Alcohol Abuse		0	14	21	35	50	67	0	31	male	Black	Age at onset
Alcohol			3	11	18	34	49	69	82	33	male	Black	Age at onset
Alcohol	Alcohol Dependence		0	6861	1131497	2118210	603894	60391	9285	3930138	male	White	Prevalence
Alcohol	Alcohol Abuse		0	4510	806470	2083361	566776	51152	27101	3539370	male	White	Prevalence
Alcohol			0	11371	1937967	4201571	1170670	111543	36386	7469508	male	White	Prevalence
Alcohol	Alcohol Dependence		0	11415	533623	391159	100384	5626	1509	1043716	male	White	Incidence
Alcohol	Alcohol Abuse		0	7505	394192	400640	99998	9027	7984	919346	male	White	Incidence
Alcohol			0	21098	1030490	911283	222726	16254	11306	2213157	male	White	Incidence
Alcohol	Alcohol Dependence		0	3	3	4	5	4	3	4	male	White	Duration
Alcohol	Alcohol Abuse		0	0	1	1	1	1	0	1	male	White	Duration
Alcohol			0	0	1	1	1	1	0	1	male	White	Duration
Alcohol	Alcohol Dependence		0.07	0.07	0.07	0.11	0.1	0.1	0.1	0.09	male	White	Disability weight
Alcohol	Alcohol Abuse		0	0.11	0.11	0.11	0.11	0.11	0.11	0.11	male	White	Disability weight
Alcohol			0	0.11	0.11	0.11	0.11	0.11	0.11	0.11	male	White	Disability weight
Alcohol	Alcohol Dependence		2	14	21	34	51	68	83	29	male	White	Age at onset
Alcohol	Alcohol Abuse		2	14	21	33	51	70	82	30	male	White	Age at onset
Alcohol			3	11	18	34	49	69	82	33	male	White	Age at onset
Alcohol	Alcohol Dependence		0	3133	511112	1078354	258398	24219	16225	1891441	female	All	Prevalence
Alcohol	Alcohol Abuse		0	2605	392794	680850	93246	6034	1197	1176726	female	All	Prevalence
Alcohol			0	5738	903906	1759204	351644	30253	17422	3068167	female	All	Prevalence
Alcohol	Alcohol Dependence		0	5200	267622	244852	65571	5678	4610	593533	female	All	Incidence
Alcohol	Alcohol Abuse		0	4403	221531	182240	21056	1270	204	430704	female	All	Incidence
Alcohol			0	9603	489153	427092	86627	6948	4814	1024237	female	All	Incidence
Alcohol	Alcohol Dependence		0	3	3	3	3	3	3	3	female	All	Duration
Alcohol	Alcohol Abuse		0	0	0	0	0	0	0	0	female	All	Duration
Alcohol			0	0	0	0	0	0	0	0	female	All	Duration
Alcohol	Alcohol Dependence		0.13	0.13	0.13	0.15	0.12	0.12	0.12	0.14	female	All	Disability weight
Alcohol	Alcohol Abuse		0	0.11	0.11	0.11	0.11	0.11	0.11	0.11	female	All	Disability weight
Alcohol			0	0.11	0.11	0.11	0.11	0.11	0.11	0.11	female	All	Disability weight
Alcohol	Alcohol Dependence		2	14	21	32	51	69	83	30	female	All	Age at onset
Alcohol	Alcohol Abuse		4	14	21	33	51	70	77	27	female	All	Age at onset
Alcohol			3	12	21	35	48	69	81	35	female	All	Age at onset
Alcohol	Alcohol Dependence		0	64	10596	11707	23	2	2	22394	female	American Indian	Prevalence
Alcohol	Alcohol Abuse		0	42	6029	3325	166	0	0	9562	female	American Indian	Prevalence
Alcohol			0	106	16625	15032	189	2	2	31956	female	American Indian	Prevalence
Alcohol	Alcohol Dependence		0	86	3683	1204	1	4	4	4982	female	American Indian	Incidence
Alcohol	Alcohol Abuse		0	55	2296	647	9	0	0	3007	female	American Indian	Incidence
Alcohol			0	9603	489153	427092	86627	6948	4814	1024237	female	American Indian	Incidence
Alcohol	Alcohol Dependence		0	8	5	4	3	1	0	5	female	American Indian	Duration
Alcohol	Alcohol Abuse		0	0	0	0	0	0	0	0	female	American Indian	Duration
Alcohol			0	0	0	0	0	0	0	0	female	American Indian	Duration
Alcohol	Alcohol Dependence		0.13	0.13	0.13	0.15	0.12	0.12	0.12	0.14	female	American Indian	Disability weight
Alcohol	Alcohol Abuse		0.11	0.11	0.11	0.11	0.11	0.11	0.11	0.11	female	American Indian	Disability weight
Alcohol			0	0.11	0.11	0.11	0.11	0.11	0.11	0.11	female	American Indian	Disability weight
Alcohol	Alcohol Dependence		0	14	21	28	55	70	84	22	female	American Indian	Age at onset
Alcohol	Alcohol Abuse		0	14	21	32	46	0	0	23	female	American Indian	Age at onset
Alcohol			3	12	21	35	48	69	81	35	female	American Indian	Age at onset
Alcohol	Alcohol Dependence		0	104	9799	5907	2368	13	7	18198	female	Asian	Prevalence
Alcohol	Alcohol Abuse		0	86	585	4413	1493	13	1	6591	female	Asian	Prevalence
Alcohol			0	190	10384	10320	3861	26	8	24789	female	Asian	Prevalence
Alcohol	Alcohol Dependence		0	102	4663	1526	554	22	16	6883	female	Asian	Incidence
Alcohol	Alcohol Abuse		0	37	260	2084	423	2	0	2806	female	Asian	Incidence
Alcohol			0	9603	489153	427092	86627	6948	4814	1024237	female	Asian	Incidence
Alcohol	Alcohol Dependence		0	3	3	3	3	1	0	3	female	Asian	Duration
Alcohol	Alcohol Abuse		0	0	0	0	0	0	0	0	female	Asian	Duration
Alcohol			0	0	0	0	0	0	0	0	female	Asian	Duration
Alcohol	Alcohol Dependence		0.13	0.13	0.13	0.15	0.12	0.12	0.12	0.14	female	Asian	Disability weight
Alcohol	Alcohol Abuse		0	0.11	0.11	0.11	0.11	0.11	0.11	0.11	female	Asian	Disability weight
Alcohol			0	0.11	0.11	0.11	0.11	0.11	0.11	0.11	female	Asian	Disability weight
Alcohol	Alcohol Dependence		0	13	21	32	48	70	82	26	female	Asian	Age at onset
Alcohol	Alcohol Abuse		3	12	21	35	48	69	81	35	female	Asian	Age at onset
Alcohol			3	12	21	35	48	69	81	35	female	Asian	Age at onset
Alcohol	Alcohol Dependence		0	4	5455	130781	46513	829	43	183625	female	Black	Prevalence
Alcohol	Alcohol Abuse		0	5	1200	23989	3354	105	4	28657	female	Black	Prevalence
Alcohol			0	9	6655	154770	49867	934	47	212282	female	Black	Prevalence
Alcohol	Alcohol Dependence		0	7	4501	39826	14046	63	3	58446	female	Black	Incidence
Alcohol	Alcohol Abuse		0	8	692	9156	463	1	0	10320	female	Black	Incidence
Alcohol			0	9603	489153	427092	86627	6948	4814	1024237	female	Black	Incidence
Alcohol	Alcohol Dependence		0	3	3	3	3	2	3	3	female	Black	Duration
Alcohol	Alcohol Abuse		0	0	0	0	0	0	0	0	female	Black	Duration
Alcohol			0	0	0	0	0	0	0	0	female	Black	Duration
Alcohol	Alcohol Dependence		0.13	0.13	0.13	0.15	0.12	0.12	0.12	0.15	female	Black	Disability weight
Alcohol	Alcohol Abuse		0	0.11	0.11	0.11	0.11	0.11	0	0.11	female	Black	Disability weight
Alcohol			0	0.11	0.11	0.11	0.11	0.11	0.11	0.11	female	Black	Disability weight
Alcohol	Alcohol Dependence		0	14	23	33	52	69	77	36	female	Black	Age at onset
Alcohol	Alcohol Abuse		0	14	22	37	52	66	0	37	female	Black	Age at onset
Alcohol			3	12	21	35	48	69	81	35	female	Black	Age at onset
Alcohol	Alcohol Dependence		0	2961	485262	929959	209494	23375	16173	1667224	female	White	Prevalence
Alcohol	Alcohol Abuse		0	2472	384980	649123	88233	5916	1192	1131916	female	White	Prevalence
Alcohol			0	5433	870242	1579082	297727	29291	17365	2799140	female	White	Prevalence
Alcohol	Alcohol Dependence		0	5005	254775	202296	50970	5589	4587	523222	female	White	Incidence
Alcohol	Alcohol Abuse		0	4303	218283	170353	20161	1267	204	414571	female	White	Incidence
Alcohol			0	21098	1030490	911283	222726	16254	11306	2213157	female	White	Incidence
Alcohol	Alcohol Dependence		0	3	3	3	4	3	3	3	female	White	Duration
Alcohol	Alcohol Abuse		0	0	0	0	0	0	0	0	female	White	Duration
Alcohol			0	0	0	0	0	0	0	0	female	White	Duration
Alcohol	Alcohol Dependence		0.13	0.13	0.13	0.15	0.12	0.12	0.12	0.14	female	White	Disability weight
Alcohol	Alcohol Abuse		0	0.11	0.11	0.11	0.11	0.11	0.11	0.11	female	White	Disability weight
Alcohol			0	0.11	0.11	0.11	0.11	0.11	0.11	0.11	female	White	Disability weight
Alcohol	Alcohol Dependence		2	14	21	32	51	70	83	29	female	White	Age at onset
Alcohol	Alcohol Abuse		4	14	21	33	52	70	77	27	female	White	Age at onset
Alcohol			3	12	21	35	48	69	81	35	female	White	Age at onset
All Injuries			270308	339686	624300	730957	218930	40556.4	28033.4	2.25277e+06	male	All	Prevalence
All Injuries			727574	1635501	2163413	3234556	1101693	276396	276965	9416098	male	All	Incidence
All Injuries			0	0	0	0	0	0	0	0	male	All	Duration
All Injuries			0.18	0.14	0.13	0.13	0.14	0.17	0.2	0.14	male	All	Disability weight
All Injuries			2	10	20	34	53	70	82	29	male	All	Age at onset
All Injuries			5058	4598	4847	5712	739	115	52	21121	male	American Indian	Prevalence
All Injuries			7191	18610	22480	25650	6577	1167	939	82614	male	American Indian	Incidence
All Injuries			1	0	0	0	0	0	0	0	male	American Indian	Duration
All Injuries			0.18	0.14	0.13	0.13	0.14	0.16	0.16	0.14	male	American Indian	Disability weight
All Injuries			2	10	20	34	53	70	83	25	male	American Indian	Age at onset
All Injuries			4943	5159	7825	6361	2097	491	348	27225	male	Asian	Prevalence
All Injuries			32371	66001	88082	122950	33557	5900	4813	353674	male	Asian	Incidence
All Injuries			0	0	0	0	0	0	0	0	male	Asian	Duration
All Injuries			0.17	0.14	0.12	0.13	0.13	0.16	0.18	0.13	male	Asian	Disability weight
All Injuries			0	0	1	1	2	4	11	1	male	Asian	Age at onset
All Injuries			51954	52088	83447	100801	23504	3430	1622	316845	male	Black	Prevalence
All Injuries			117013	268925	334115	564836	167311	27604	16341	1496144	male	Black	Incidence
All Injuries			0	0	0	0	0	0	0	0	male	Black	Duration
All Injuries			0	0	0	0	0	0	0	0	male	Black	Disability weight
All Injuries			2	10	20	34	53	70	82	27	male	Black	Age at onset
All Injuries			198075	266828	505802	587828	185206	36024	26069	1805832	male	White	Prevalence
All Injuries			570999	1281966	1718735	2521120	894248	241725	254873	7483665	male	White	Incidence
All Injuries			0	0	0	0	0	0	0	0	male	White	Duration
All Injuries			0.18	0.14	0.13	0.13	0.14	0.17	0.2	0.14	male	White	Disability weight
All Injuries			2	10	20	35	53	70	82	30	male	White	Age at onset
All Injuries			203763	180150	239022	304106	119472	50422.6	77231.6	1.17417e+06	female	All	Prevalence
All Injuries			530444	1.0604e+06	1.34125e+06	2.51373e+06	1.13798e+06	424696	760603	7.7691e+06	female	All	Incidence
All Injuries			0	0	0	0	0	0	0	0	female	All	Duration
All Injuries			0.19	0.14	0.12	0.13	0.13	0.17	0.21	0.14	female	All	Disability weight
All Injuries			2	10	20	35	53	70	83	36	female	All	Age at onset
All Injuries			3177	2155	2102	2358	780	108	172	10851	female	American Indian	Prevalence
All Injuries			5393	12503	13898	19161	7023	1671	2280	61930	female	American Indian	Incidence
All Injuries			1	0	0	0	0	0	0	0	female	American Indian	Duration
All Injuries			0.19	0.14	0.12	0.13	0.14	0.15	0.17	0.14	female	American Indian	Disability weight
All Injuries			2	10	20	34	53	70	84	28	female	American Indian	Age at onset
All Injuries			4064	2819	4027	4055	1932	715	837	18449	female	Asian	Prevalence
All Injuries			23836	43726	54924	101867	37793	9832	9462	281440	female	Asian	Incidence
All Injuries			0	0	0	0	0	0	0	0	female	Asian	Duration
All Injuries			0.19	0.13	0.13	0.13	0.13	0.15	0.18	0.14	female	Asian	Disability weight
All Injuries			0	0	1	1	1	5	14	1	female	Asian	Age at onset
All Injuries			43270	32313	34600	51205	12941	3020	3764	181113	female	Black	Prevalence
All Injuries			83757	157281	243181	490951	173971	38402	37742	1225285	female	Black	Incidence
All Injuries			1	0	0	0	0	0	0	0	female	Black	Duration
All Injuries			0.2	0.13	0.12	0.12	0.12	0.16	0.2	0.13	female	Black	Disability weight
All Injuries			2	10	20	34	53	70	83	31	female	Black	Age at onset
All Injuries			147470	138709	192721	237300	101589	46357	73161	937308	female	White	Prevalence
All Injuries			417457	846889	1029249	1901750	919194	241725	254873	5611137	female	White	Incidence
All Injuries			0	0	0	0	0	0	0	0	female	White	Duration
All Injuries			0.19	0.14	0.13	0.13	0.14	0.17	0.21	0.14	female	White	Disability weight
All Injuries			2	10	20	35	53	70	83	33	female	White	Age at onset
Anorectal Atresia			2243	4949	4674	10458	6500	2078	1386	32288	male	All	Prevalence
Anorectal Atresia			516	0	0	0	0	0	0	516	male	All	Incidence
Anorectal Atresia			1	0	0	0	0	0	0	1	male	All	Duration
Anorectal Atresia			0.85	0.85	0.85	0.85	0.85	0.85	0.85	0.85	male	All	Disability weight
Anorectal Atresia			0	0	0	0	0	0	0	0	male	All	Age at onset
Anorectal Atresia			23	59	51	90	43	10	6	282	male	American Indian	Prevalence
Anorectal Atresia			5	0	0	0	0	0	0	5	male	American Indian	Incidence
Anorectal Atresia			1	0	0	0	0	0	0	1	male	American Indian	Duration
Anorectal Atresia			0.85	0.85	0.85	0.85	0.85	0.85	0.85	0.85	male	American Indian	Disability weight
Anorectal Atresia			0	0	0	0	0	0	0	0	male	American Indian	Age at onset
Anorectal Atresia			98	196	188	410	209	46	26	1172	male	Asian	Prevalence
Anorectal Atresia			23	0	0	0	0	0	0	23	male	Asian	Incidence
Anorectal Atresia			1	0	0	0	0	0	0	1	male	Asian	Duration
Anorectal Atresia			0.85	0.85	0.85	0.85	0.85	0.85	0.85	0.85	male	Asian	Disability weight
Anorectal Atresia			0	0	0	0	0	0	0	0	male	Asian	Age at onset
Anorectal Atresia			340	766	692	1265	620	170	98	3951	male	Black	Prevalence
Anorectal Atresia			78	0	0	0	0	0	0	78	male	Black	Incidence
Anorectal Atresia			1	0	0	0	0	0	0	1	male	Black	Duration
Anorectal Atresia			1	1	1	1	1	1	1	1	male	Black	Disability weight
Anorectal Atresia			0	0	0	0	0	0	0	0	male	Black	Age at onset
Anorectal Atresia			1782	3928	3743	8694	5628	1852	1256	26882	male	White	Prevalence
Anorectal Atresia			410	0	0	0	0	0	0	410	male	White	Incidence
Anorectal Atresia			1	0	0	0	0	0	0	1	male	White	Duration
Anorectal Atresia			0.85	0.85	0.85	0.85	0.85	0.85	0.85	0.85	male	White	Disability weight
Anorectal Atresia			0	0	0	0	0	0	0	0	male	White	Age at onset
Anorectal Atresia			1416	2519	2363	5628	3709	1382	1286	18303	female	All	Prevalence
Anorectal Atresia			265	0	0	0	0	0	0	265	female	All	Incidence
Anorectal Atresia			1	0	0	0	0	0	0	1	female	All	Duration
Anorectal Atresia			0.85	0.85	0.85	0.85	0.85	0.85	0.85	0.85	female	All	Disability weight
Anorectal Atresia			0	0	0	0	0	0	0	0	female	All	Age at onset
Anorectal Atresia			15	31	26	48	25	6	5	156	female	American Indian	Prevalence
Anorectal Atresia			3	0	0	0	0	0	0	3	female	American Indian	Incidence
Anorectal Atresia			1	0	0	0	0	0	0	1	female	American Indian	Duration
Anorectal Atresia			0.85	0.85	0.85	0.85	0.85	0.85	0.85	0.85	female	American Indian	Disability weight
Anorectal Atresia			0	0	0	0	0	0	0	0	female	American Indian	Age at onset
Anorectal Atresia			62	100	98	239	128	34	19	680	female	Asian	Prevalence
Anorectal Atresia			12	0	0	0	0	0	0	12	female	Asian	Incidence
Anorectal Atresia			1	0	0	0	0	0	0	1	female	Asian	Duration
Anorectal Atresia			0.85	0.85	0.85	0.85	0.85	0.85	0.85	0.85	female	Asian	Disability weight
Anorectal Atresia			0	0	0	0	0	0	0	0	female	Asian	Age at onset
Anorectal Atresia			219	397	368	761	413	127	99	2383	female	Black	Prevalence
Anorectal Atresia			41	0	0	0	0	0	0	41	female	Black	Incidence
Anorectal Atresia			1	0	0	0	0	0	0	1	female	Black	Duration
Anorectal Atresia			0.85	0.85	0.85	0.85	0.85	0.85	0.85	0.85	female	Black	Disability weight
Anorectal Atresia			0	0	0	0	0	0	0	0	female	Black	Age at onset
Anorectal Atresia			1120	1991	1871	4580	3143	1215	1164	15084	female	White	Prevalence
Anorectal Atresia			210	0	0	0	0	0	0	210	female	White	Incidence
Anorectal Atresia			1	0	0	0	0	0	0	1	female	White	Duration
Anorectal Atresia			0.85	0.85	0.85	0.85	0.85	0.85	0.85	0.85	female	White	Disability weight
Anorectal Atresia			0	0	0	0	0	0	0	0	female	White	Age at onset
Asthma			573019	1290007	1019575	1981636	1188668	365280	248553	6666738	male	All	Prevalence
Asthma			39179	89226	43706	30713	17568	14289	7767	242448	male	All	Incidence
Asthma			19	20	26	29	16	10	6	21	male	All	Duration
Asthma			0.06	0.06	0.06	0.06	0.06	0.06	0.06	0.06	male	All	Disability weight
Asthma			3	10	19	32	56	70	81	22	male	All	Age at onset
Asthma			5427	14018	9911	16013	7013	1604	970	54956	male	American Indian	Prevalence
Asthma			314	967	466	221	113	60	31	2172	male	American Indian	Incidence
Asthma			19	20	27	31	16	12	10	22	male	American Indian	Duration
Asthma			0.06	0.06	0.06	0.06	0.06	0.06	0.06	0.06	male	American Indian	Disability weight
Asthma			3	10	20	29	58	70	83	18	male	American Indian	Age at onset
Asthma			22563	46471	38582	74834	35934	7545	4266	230195	male	Asian	Prevalence
Asthma			1193	3591	1653	1212	489	297	149	8584	male	Asian	Incidence
Asthma			20	20	28	32	18	11	8	23	male	Asian	Duration
Asthma			0.06	0.06	0.06	0.06	0.06	0.06	0.06	0.06	male	Asian	Disability weight
Asthma			3	10	19	31	56	70	82	20	male	Asian	Age at onset
Asthma			92332	212998	163440	258922	121567	31754	18485	899498	male	Black	Prevalence
Asthma			6043	15215	7105	4103	1866	1201	614	36147	male	Black	Incidence
Asthma			18	18	24	26	14	9	6	20	male	Black	Duration
Asthma			0	0	0	0	0	0	0	0	male	Black	Disability weight
Asthma			3	10	19	31	55	70	81	18	male	Black	Age at onset
Asthma			428313	962897	766116	1578407	967536	306952	212478	5222699	male	White	Prevalence
Asthma			28786	66500	33731	23498	13964	11983	6570	185032	male	White	Incidence
Asthma			19	20	27	30	16	10	6	21	male	White	Duration
Asthma			0.06	0.06	0.06	0.06	0.06	0.06	0.06	0.06	male	White	Disability weight
Asthma			3	10	19	31	56	70	81	23	male	White	Age at onset
Asthma			601782	1353462	1071187	2382378	1370768	498695	470282	7748554	female	All	Prevalence
Asthma			41154	94281	48316	36424	16615	19656	14802	271248	female	All	Incidence
Asthma			20	20	28	32	15	11	7	22	female	All	Duration
Asthma			0.06	0.06	0.06	0.06	0.06	0.06	0.06	0.06	female	All	Disability weight
Asthma			3	10	19	29	60	70	82	24	female	All	Age at onset
Asthma			5962	15445	10560	19552	8901	2085	1616	64121	female	American Indian	Prevalence
Asthma			384	1037	507	342	85	70	58	2483	female	American Indian	Incidence
Asthma			20	20	29	32	16	13	10	23	female	American Indian	Duration
Asthma			0.06	0.06	0.06	0.06	0.06	0.06	0.06	0.06	female	American Indian	Disability weight
Asthma			3	10	20	28	60	69	84	18	female	American Indian	Age at onset
Asthma			24681	50038	40605	91570	44034	11534	6507	268969	female	Asian	Prevalence
Asthma			1595	3470	1831	1418	597	454	213	9578	female	Asian	Incidence
Asthma			20	21	30	34	18	13	9	24	female	Asian	Duration
Asthma			0.06	0.06	0.06	0.06	0.06	0.06	0.06	0.06	female	Asian	Disability weight
Asthma			3	10	20	29	58	70	82	21	female	Asian	Age at onset
Asthma			99756	228338	177056	350173	163963	48925	38291	1106502	female	Black	Prevalence
Asthma			6820	15675	8246	5762	1949	1918	1274	41644	female	Black	Incidence
Asthma			19	20	27	30	14	11	7	21	female	Black	Duration
Asthma			0.06	0.06	0.06	0.06	0.06	0.06	0.06	0.06	female	Black	Disability weight
Asthma			3	10	19	29	60	70	82	20	female	Black	Age at onset
Asthma			464568	1044104	826600	1924143	1143603	428081	415348	6246447	female	White	Prevalence
Asthma			31695	72536	37796	29770	12786	16789	12935	214307	female	White	Incidence
Asthma			20	20	28	33	15	11	7	22	female	White	Duration
Asthma			0.06	0.06	0.06	0.06	0.06	0.06	0.06	0.06	female	White	Disability weight
Asthma			3	10	19	29	60	70	82	25	female	White	Age at onset
Bipolar disorder			0	2068	94683	395214	171649	7897	2561	674072	male	All	Prevalence
Bipolar disorder			0	1272	24131	29979	1014	0	0	56396	male	All	Incidence
Bipolar disorder			19	15	14	12	9	9	6	13	male	All	Duration
Bipolar disorder			0.24	0.24	0.24	0.24	0.24	0.24	0.24	0.24	male	All	Disability weight
Bipolar disorder			4	13	21	38	47	66	78	30	male	All	Age at onset
Bipolar disorder			0	25	1031	3404	1145	37	11	5897	male	American Indian	Prevalence
Bipolar disorder			0	15	263	258	7	0	0	543	male	American Indian	Incidence
Bipolar disorder			19	15	14	12	9	9	6	13	male	American Indian	Duration
Bipolar disorder			0.24	0.24	0.24	0.24	0.24	0.24	0.24	0.24	male	American Indian	Disability weight
Bipolar disorder			4	13	21	38	47	66	78	29	male	American Indian	Age at onset
Bipolar disorder			0	82	3809	15490	5507	175	48	24505	male	Asian	Prevalence
Bipolar disorder			0	50	971	1175	33	0	0	2229	male	Asian	Incidence
Bipolar disorder			19	15	14	12	9	9	6	13	male	Asian	Duration
Bipolar disorder			0.24	0.24	0.24	0.24	0.24	0.24	0.24	0.24	male	Asian	Disability weight
Bipolar disorder			4	13	21	38	47	66	78	30	male	Asian	Age at onset
Bipolar disorder			0	320	14016	47787	16385	647	182	82580	male	Black	Prevalence
Bipolar disorder			0	197	3572	3625	97	0	0	7491	male	Black	Incidence
Bipolar disorder			19	15	14	12	9	9	6	13	male	Black	Duration
Bipolar disorder			0	0	0	0	0	0	0	0	male	Black	Disability weight
Bipolar disorder			4	13	21	38	47	66	78	29	male	Black	Age at onset
Bipolar disorder			0	1641	75828	328533	148612	7038	2321	561088	male	White	Prevalence
Bipolar disorder			0	1010	19326	24921	878	0	0	46134	male	White	Incidence
Bipolar disorder			19	15	14	12	9	9	6	12	male	White	Duration
Bipolar disorder			0.24	0.24	0.24	0.24	0.24	0.24	0.24	0.24	male	White	Disability weight
Bipolar disorder			4	13	21	38	47	66	78	30	male	White	Age at onset
Bipolar disorder			0	1797	106493	357684	117260	10920	4628	598782	female	All	Prevalence
Bipolar disorder			0	1195	27566	7128	5318	0	0	41207	female	All	Incidence
Bipolar disorder			20	15	15	14	10	10	5	14	female	All	Duration
Bipolar disorder			0.25	0.25	0.25	0.25	0.25	0.25	0.25	0.25	female	All	Disability weight
Bipolar disorder			4	13	21	32	50	66	86	26	female	All	Age at onset
Bipolar disorder			0	22	1181	3033	797	50	18	5094	female	American Indian	Prevalence
Bipolar disorder			0	15	306	60	36	0	0	417	female	American Indian	Incidence
Bipolar disorder			20	15	15	14	10	10	5	14	female	American Indian	Duration
Bipolar disorder			0.25	0.25	0.25	0.25	0.25	0.25	0.25	0.25	female	American Indian	Disability weight
Bipolar disorder			4	13	21	32	50	66	86	25	female	American Indian	Age at onset
Bipolar disorder			0	71	4422	15201	4047	268	67	22207	female	Asian	Prevalence
Bipolar disorder			0	47	1145	303	184	0	0	1678	female	Asian	Incidence
Bipolar disorder			20	15	15	14	10	10	5	14	female	Asian	Duration
Bipolar disorder			0.25	0.25	0.25	0.25	0.25	0.25	0.25	0.25	female	Asian	Disability weight
Bipolar disorder			4	13	21	32	50	66	86	26	female	Asian	Age at onset
Bipolar disorder			0	283	16580	48347	13049	1004	354	77793	female	Black	Prevalence
Bipolar disorder			0	188	4292	963	592	0	0	6035	female	Black	Incidence
Bipolar disorder			20	15	15	14	10	10	5	14	female	Black	Duration
Bipolar disorder			0.25	0.25	0.25	0.25	0.25	0.25	0.25	0.25	female	Black	Disability weight
Bipolar disorder			4	13	21	32	50	66	86	25	female	Black	Age at onset
Bipolar disorder			0	1421	84311	291103	99367	9599	4188	493688	female	White	Prevalence
Bipolar disorder			0	945	21824	5801	4507	0	0	33077	female	White	Incidence
Bipolar disorder			20	15	15	14	10	10	5	14	female	White	Duration
Bipolar disorder			0.25	0.25	0.25	0.25	0.25	0.25	0.25	0.25	female	White	Disability weight
Bipolar disorder			4	13	21	32	50	66	86	26	female	White	Age at onset
Bladder Cancer			4.10229	29.2355	357.824	4900.37	35014.2	48573.9	65386.2	154266	male	All	Prevalence
Bladder Cancer			2	7	137.608	1682.79	11307.8	14194.2	15322.3	42653.8	male	All	Incidence
Bladder Cancer			5	4.91429	4.92444	4.65395	4.46762	4.07236	3.17786		male	All	Duration
Bladder Cancer			0.0904132	0.0903291	0.0903218	0.0942578	0.0985586	0.103569	0.111625		male	All	Disability weight
Bladder Cancer			2.5	10	20.9511	38.8635	57.9687	70.1079	81.0889		male	All	Age at onset
Bladder Cancer			0.102293	0.235513	1.82394	32.3677	252.22	241.94	289.175	817.864	male	American Indian	Prevalence
Bladder Cancer			0	0	0.60798	10.7892	80.8352	70.2181	67.3079	229.758	male	American Indian	Incidence
Bladder Cancer			5	4.8	4.8	4.8	4.5	4.1	3.2		male	American Indian	Duration
Bladder Cancer			0.0904132	0.0904132	0.0904132	0.0940306	0.0984738	0.103456	0.111453		male	American Indian	Disability weight
Bladder Cancer			2.5	10	21.2	38.9	58	70.1	81.1		male	American Indian	Age at onset
Bladder Cancer			0	0	0	50	356	367	416	1189	male	Asian	Prevalence
Bladder Cancer			0	0	0	16	116	106	97	335	male	Asian	Incidence
Bladder Cancer			5	4.8	4.8	4.8	4.4	4.1	3.2		male	Asian	Duration
Bladder Cancer			0.0904132	0.0904132	0.0904132	0.0940306	0.0987397	0.103456	0.111453		male	Asian	Disability weight
Bladder Cancer			2.5	10	20.8	38.9	58	70.1	81.1		male	Asian	Age at onset
Bladder Cancer			0	17	225	1680	1585	1593	1965	7065	male	Black	Prevalence
Bladder Cancer			0	4	86	616	589	558	561	2414	male	Black	Incidence
Bladder Cancer			5	5	5	4.4	3.9	3.4	2.6		male	Black	Duration
Bladder Cancer			0.0904132	0.0902686	0.0902686	0.0946888	0.100274	0.106896	0.117169		male	Black	Disability weight
Bladder Cancer			2.5	10	20.8	38.8	57.4	70.3	80.8		male	Black	Age at onset
Bladder Cancer			4	12	131	3138	32821	46372	62716	145194	male	White	Prevalence
Bladder Cancer			2	3	51	1040	10522	13460	14597	39675	male	White	Incidence
Bladder Cancer			5	5	4.8	4.8	4.5	4.1	3.2		male	White	Duration
Bladder Cancer			0	0	0.0904132	0.0940306	0.0984738	0.103456	0.111453		male	White	Disability weight
Bladder Cancer			3	10	21.2	38.9	58	70.1	81.1		male	White	Age at onset
Bladder Cancer			4	16.2282	84.7809	1210.75	11155.9	14795.3	25959.4	53226.4	female	All	Prevalence
Bladder Cancer			2	4	27.1952	404.917	3651.57	4556.71	6727.34	15373.7	female	All	Incidence
Bladder Cancer			5	5	5	4.5505	4.31478	3.95107	3.0506		female	All	Duration
Bladder Cancer			0.0913171	0.0913171	0.0913171	0.0966718	0.100867	0.107184	0.122514		female	All	Disability weight
Bladder Cancer			2.5	10	19.9889	38.4835	58.0082	70.2191	81.6		female	All	Age at onset
Bladder Cancer			0	0.228225	0.780884	11.7516	82.9154	71.3414	103.364	270.381	female	American Indian	Prevalence
Bladder Cancer			0	0	0.195221	3.91719	26.5706	21.7126	26.3433	78.7389	female	American Indian	Incidence
Bladder Cancer			5	5	5	4.6	4.4	4	3.1		female	American Indian	Duration
Bladder Cancer			0.0913171	0.0913171	0.0913171	0.0965654	0.100594	0.106934	0.121942		female	American Indian	Disability weight
Bladder Cancer			2.5	10	20.3	38.5	58	70.2	81.6		female	American Indian	Age at onset
Bladder Cancer			0	0	0	0	136	177	129	442	female	Asian	Prevalence
Bladder Cancer			0	0	0	0	45	55	35	135	female	Asian	Incidence
Bladder Cancer			5	5	5	4.6	4.3	3.9	3		female	Asian	Duration
Bladder Cancer			0.0913171	0.0913171	0.0913171	0.0965654	0.100915	0.107452	0.12312		female	Asian	Disability weight
Bladder Cancer			2.5	10	19.9	38.6	58.1	70.3	81.6		female	Asian	Age at onset
Bladder Cancer			2	4	22	54	575	711	1421	2789	female	Black	Prevalence
Bladder Cancer			1	1	7	22	256	273	474	1034	female	Black	Incidence
Bladder Cancer			5	5	5	3.7	3.2	3.2	2.4		female	Black	Duration
Bladder Cancer			0.0913171	0.0913171	0.0913171	0.0989454	0.105782	0.111988	0.132263		female	Black	Disability weight
Bladder Cancer			2.5	10	19.1	38.2	58.1	70.5	81.6		female	Black	Age at onset
Bladder Cancer			2	12	62	1145	10362	13836	24306	49725	female	White	Prevalence
Bladder Cancer			1	3	20	379	3324	4207	6192	14126	female	White	Incidence
Bladder Cancer			5	5	5	4.6	4.4	4	3.1		female	White	Duration
Bladder Cancer			0	0	0.0913171	0.0965654	0.100594	0.106934	0.121942		female	White	Disability weight
Bladder Cancer			3	10	20.3	38.5	58	70.2	81.6		female	White	Age at onset
Brain Cancer			583.444	1933.2	1865.68	5389.43	5290.82	1635.07	845.751	17543.4	male	All	Prevalence
Brain Cancer			378.194	522.83	476.472	1602.46	3068.86	1939.59	1413.24	9401.65	male	All	Incidence
Brain Cancer			3.4866	3.89044	3.86693	3.38001	1.50516	0.8	0.496565		male	All	Duration
Brain Cancer			0.260869	0.242957	0.236045	0.2706	0.403176	0.552915	0.552915		male	All	Disability weight
Brain Cancer			2.5	9.84634	19.987	36.7001	56.6206	70.0823	80.4966		male	All	Age at onset
Brain Cancer			6.44446	25.1999	21.6846	51.4287	37.8156	8.07373	3.75098	154.398	male	American Indian	Prevalence
Brain Cancer			4.19401	6.82988	5.47182	15.4646	21.8567	9.58755	6.24386	69.6484	male	American Indian	Incidence
Brain Cancer			3.5	3.9	3.9	3.4	1.5	0.8	0.5		male	American Indian	Duration
Brain Cancer			0.260697	0.242893	0.235882	0.270276	0.403859	0.552915	0.552915		male	American Indian	Disability weight
Brain Cancer			2.5	9.8	20	36.8	56.6	70.1	80.5		male	American Indian	Age at onset
Brain Cancer			1	13	70	73	46	13	6	222	male	Asian	Prevalence
Brain Cancer			1	3	17	22	27	15	9	94	male	Asian	Incidence
Brain Cancer			3.6	4.2	4.1	3.3	1.5	0.8	0.5		male	Asian	Duration
Brain Cancer			0.259455	0.241018	0.234951	0.271937	0.403859	0.552915	0.552915		male	Asian	Disability weight
Brain Cancer			2.5	9.9	20.2	36.3	56.6	70	80.5		male	Asian	Age at onset
Brain Cancer			77	213	168	303	288	69	23	1141	male	Black	Prevalence
Brain Cancer			51	59	48	100	158	82	48	546	male	Black	Incidence
Brain Cancer			3.4	3.8	3.5	3.1	1.6	0.8	0.4		male	Black	Duration
Brain Cancer			0.262013	0.243585	0.238066	0.275588	0.391438	0.552915	0.552915		male	Black	Disability weight
Brain Cancer			2.5	10.2	19.8	35.3	57	69.7	80.4		male	Black	Age at onset
Brain Cancer			499	1682	1606	4962	4919	1545	813	16026	male	White	Prevalence
Brain Cancer			322	454	406	1465	2862	1833	1350	8692	male	White	Incidence
Brain Cancer			3.5	3.9	3.9	3.4	1.5	0.8	0.5		male	White	Duration
Brain Cancer			0.260697	0.242893	0.235882	0.270276	0.403859	0.552915	0.552915		male	White	Disability weight
Brain Cancer			2.5	9.8	20	36.8	56.6	70.1	80.5		male	White	Age at onset
Brain Cancer			492.41	1724.22	1217.84	4010.46	3454.82	1579.61	946.721	13426.1	female	All	Prevalence
Brain Cancer			294.107	504.39	277.319	1097.33	2018.89	1643.94	1560.29	7396.26	female	All	Incidence
Brain Cancer			3.1	3.9	3.90744	3.56703	1.67894	0.904696	0.608602		female	All	Duration
Brain Cancer			0.265678	0.242541	0.235846	0.270876	0.385564	0.552915	0.552915		female	All	Disability weight
Brain Cancer			2.5	10.0772	20.0169	36.1299	56.4987	70.1282	80.6914		female	All	Age at onset
Brain Cancer			4.41008	21.2249	14.8368	38.4597	25.8168	7.61351	3.7208	116.083	female	American Indian	Prevalence
Brain Cancer			3.1071	6.3903	3.31876	10.3271	14.8871	7.94249	6.28815	52.261	female	American Indian	Incidence
Brain Cancer			3.1	3.9	3.9	3.6	1.7	0.9	0.6		female	American Indian	Duration
Brain Cancer			0.265678	0.242541	0.235882	0.270369	0.383345	0.552915	0.552915		female	American Indian	Disability weight
Brain Cancer			2.5	10	20	36.2	56.5	70.1	80.7		female	American Indian	Age at onset
Brain Cancer			21	50	43	76	52	14	6	262	female	Asian	Prevalence
Brain Cancer			15	14	10	22	26	15	8	110	female	Asian	Incidence
Brain Cancer			3.1	3.9	4.1	3.5	1.7	0.9	0.6		female	Asian	Duration
Brain Cancer			0.265678	0.242541	0.234951	0.271937	0.383345	0.552915	0.552915		female	Asian	Disability weight
Brain Cancer			2.5	10.1	20.2	36.1	56.4	70.1	80.7		female	Asian	Age at onset
Brain Cancer			139	274	103	209	158	81	63	1027	female	Black	Prevalence
Brain Cancer			44	74	26	68	107	78	68	465	female	Black	Incidence
Brain Cancer			3.1	3.9	3.9	3.1	1.3	1	0.8		female	Black	Duration
Brain Cancer			0.265678	0.242541	0.235882	0.279251	0.438528	0.552915	0.552915		female	Black	Disability weight
Brain Cancer			2.5	10.5	20.1	35.1	56.5	70.7	80.5		female	Black	Age at onset
Brain Cancer			328	1379	1057	3687	3219	1477	874	12021	female	White	Prevalence
Brain Cancer			232	410	238	997	1871	1543	1478	6769	female	White	Incidence
Brain Cancer			3.1	3.9	3.9	3.6	1.7	0.9	0.6		female	White	Duration
Brain Cancer			0.265678	0.242541	0.235882	0.270369	0.383345	0.552915	0.552915		female	White	Disability weight
Brain Cancer			2.5	10	20	36.2	56.5	70.1	80.7		female	White	Age at onset
Breast Cancer			0	0	0	0	0	0	0	0	male	All	Prevalence
Breast Cancer			0	0	0	0	0	0	0	0	male	All	Incidence
Breast Cancer			0	0	0	0	0	0	0		male	All	Duration
Breast Cancer			0.0843	0.0843	0.0843	0.0843	0.0843	0.0843	0.0843		male	All	Disability weight
Breast Cancer			0	0	0	0	0	0	0		male	All	Age at onset
Breast Cancer			0	0	0	0	0	0	0	0	male	American Indian	Prevalence
Breast Cancer			0	0	0	0	0	0	0	0	male	American Indian	Incidence
Breast Cancer			0	0	0	0	0	0	0		male	American Indian	Duration
Breast Cancer			0.0843	0.0843	0.0843	0.0843	0.0843	0.0843	0.0843		male	American Indian	Disability weight
Breast Cancer			0	0	0	0	0	0	0		male	American Indian	Age at onset
Breast Cancer			0	0	0	0	0	0	0	0	male	Asian	Prevalence
Breast Cancer			0	0	0	0	0	0	0	0	male	Asian	Incidence
Breast Cancer			0	0	0	0	0	0	0		male	Asian	Duration
Breast Cancer			0.0843	0.0843	0.0843	0.0843	0.0843	0.0843	0.0843		male	Asian	Disability weight
Breast Cancer			0	0	0	0	0	0	0		male	Asian	Age at onset
Breast Cancer			0	0	0	0	0	0	0	0	male	Black	Prevalence
Breast Cancer			0	0	0	0	0	0	0	0	male	Black	Incidence
Breast Cancer			0	0	0	0	0	0	0		male	Black	Duration
Breast Cancer			0.0843	0.0843	0.0843	0.0843	0.0843	0.0843	0.0843		male	Black	Disability weight
Breast Cancer			0	0	0	0	0	0	0		male	Black	Age at onset
Breast Cancer			0	0	0	0	0	0	0	0	male	White	Prevalence
Breast Cancer			0	0	0	0	0	0	0	0	male	White	Incidence
Breast Cancer			0	0	0	0	0	0	0		male	White	Duration
Breast Cancer			0.0843	0.0843	0.0843	0.0843	0.0843	0.0843	0.0843		male	White	Disability weight
Breast Cancer			0	0	0	0	0	0	0		male	White	Age at onset
Breast Cancer			0	0	204.562	57164.4	281780	181045	249909	770104	female	All	Prevalence
Breast Cancer			0	0	107.781	21528.4	76114.7	45288.3	46094.1	189133	female	All	Incidence
Breast Cancer			4.55888	4.55888	4.55888	4.54077	4.55866	4.37012	3.77551		female	All	Duration
Breast Cancer			0.0843	0.0843	0.108305	0.10714	0.102019	0.105203	0.10648		female	All	Disability weight
Breast Cancer			2.5	10	22.3879	39.3263	55.9501	69.9922	80.8977		female	All	Age at onset
Breast Cancer			0	0	1.56177	496.415	2000.14	856.191	995.351	4349.66	female	American Indian	Prevalence
Breast Cancer			0	0	0.780884	183.396	530.658	211.346	181.091	1107.27	female	American Indian	Incidence
Breast Cancer			4.6	4.6	4.6	4.6	4.6	4.4	3.8		female	American Indian	Duration
Breast Cancer			0.0843	0.0843	0.10809	0.106845	0.101859	0.105061	0.106337		female	American Indian	Disability weight
Breast Cancer			2.5	10	22.5	39.4	56	70	80.9		female	American Indian	Age at onset
Breast Cancer			0	0	204.562	57164.4	281780	181045	249909	770104	female	Asian	Prevalence
Breast Cancer			0	0	107.781	21528.4	76114.7	45288.3	46094.1	189133	female	Asian	Incidence
Breast Cancer			4.55888	4.55888	4.55888	4.54077	4.55866	4.37012	3.77551		female	Asian	Duration
Breast Cancer			0.0843	0.0843	0.108305	0.10714	0.102019	0.105203	0.10648		female	Asian	Disability weight
Breast Cancer			2.5	10	22.3879	39.3263	55.9501	69.9922	80.8977		female	Asian	Age at onset
Breast Cancer			0	0	81	8367	28391	13563	14567	64969	female	Black	Prevalence
Breast Cancer			0	0	40	3180	7886	3533	3009	17648	female	Black	Incidence
Breast Cancer			4.5	4.5	4.5	4.2	4.2	4	3.4		female	Black	Duration
Breast Cancer			0.0843	0.0843	0.10862	0.109	0.103537	0.107144	0.108939		female	Black	Disability weight
Breast Cancer			2.5	10	22.2	39	55.5	69.9	80.8		female	Black	Age at onset
Breast Cancer			0	0	115	47789	250040	166098	234044	698086	female	White	Prevalence
Breast Cancer			0	0	63	17648	66332	41003	42587	167633	female	White	Incidence
Breast Cancer			4.6	4.6	4.6	4.6	4.6	4.4	3.8		female	White	Duration
Breast Cancer			0.0843	0.0843	0.10809	0.106845	0.101859	0.105061	0.106337		female	White	Disability weight
Breast Cancer			2.5	10	22.5	39.4	56	70	80.9		female	White	Age at onset
Cancers other than those enumerated			1052.25	2350.26	6328.78	34154.9	31987.5	18757	14152.4	108783	male	All	Prevalence
Cancers other than those enumerated			637.854	517.123	2102.12	16260.9	15814.4	11667.8	10508.8	57509	male	All	Incidence
Cancers other than those enumerated			3.4164	3.79743	3.49823	2.2176	2.03402	1.58212	1.2		male	All	Duration
Cancers other than those enumerated			0.166867	0.153112	0.116755	0.122329	0.205972	0.273617	0.320941		male	All	Disability weight
Cancers other than those enumerated			2.5	10.3766	20.6647	35.9112	55.585	70.0612	81.9314		male	All	Age at onset
Cancers other than those enumerated			11.2522	28.2616	74.7815	312.888	217.526	89.0051	60.3884	794.103	male	American Indian	Prevalence
Cancers other than those enumerated			6.85363	6.12334	24.1165	143.856	104.427	54.7694	44.8486	384.994	male	American Indian	Incidence
Cancers other than those enumerated			3.4	3.9	3.6	2.3	2.1	1.6	1.2		male	American Indian	Duration
Cancers other than those enumerated			0.166984	0.152628	0.116229	0.121699	0.203608	0.272085	0.320941		male	American Indian	Disability weight
Cancers other than those enumerated			2.5	10.4	20.6	35.9	55.6	70.1	81.9		male	American Indian	Age at onset
Cancers other than those enumerated			29	56	373	876	494	239	195	2262	male	Asian	Prevalence
Cancers other than those enumerated			17	13	124	421	249	147	145	1116	male	Asian	Incidence
Cancers other than those enumerated			3.5	3.6	3.5	2.2	2	1.6	1.2		male	Asian	Duration
Cancers other than those enumerated			0.166288	0.154122	0.116746	0.122469	0.207253	0.272085	0.320941		male	Asian	Disability weight
Cancers other than those enumerated			2.5	10.5	20.6	35.9	55.5	70.1	81.9		male	Asian	Age at onset
Cancers other than those enumerated			145	386	369	2683	2977	1372	800	8732	male	Black	Prevalence
Cancers other than those enumerated			86	95	172	1773	1876	965	594	5561	male	Black	Incidence
Cancers other than those enumerated			3.5	3.4	2.5	1.6	1.6	1.4	1.2		male	Black	Duration
Cancers other than those enumerated			0.166288	0.155265	0.1242	0.129128	0.226483	0.291504	0.320941		male	Black	Disability weight
Cancers other than those enumerated			2.5	10.3	21	36.1	55.5	69.9	81.8		male	Black	Age at onset
Cancers other than those enumerated			867	1880	5512	30283	28299	17057	13097	96995	male	White	Prevalence
Cancers other than those enumerated			528	403	1782	13923	13585	10501	9725	50447	male	White	Incidence
Cancers other than those enumerated			3.4	3.9	3.6	2.3	2.1	1.6	1.2		male	White	Duration
Cancers other than those enumerated			0.166984	0.152628	0.116229	0.121699	0.203608	0.272085	0.320941		male	White	Disability weight
Cancers other than those enumerated			2.5	10.4	20.6	35.9	55.6	70.1	81.9		male	White	Age at onset
Cancers other than those enumerated			857.722	2049.25	5191.25	40407	34170.6	15765.7	15418.7	113860	female	All	Prevalence
Cancers other than those enumerated			510.813	480.706	1816.28	10839.1	14012.7	9685.55	12509.4	49854.6	female	All	Incidence
Cancers other than those enumerated			3.41727	3.55589	4.15036	3.88355	2.31997	1.57144	1.1		female	All	Duration
Cancers other than those enumerated			0.163402	0.153817	0.109012	0.111882	0.173748	0.222426	0.290296		female	All	Disability weight
Cancers other than those enumerated			2.5	10.6954	20.8433	36.4122	55.3365	70.174	83.2645		female	All	Age at onset
Cancers other than those enumerated			9.72221	26.2459	63.2516	365.011	240.643	73.7383	59.6816	838.293	female	American Indian	Prevalence
Cancers other than those enumerated			5.81328	5.70563	21.2791	95.0808	95.7296	44.5532	48.4076	316.569	female	American Indian	Incidence
Cancers other than those enumerated			3.4	3.6	4.3	4	2.4	1.6	1.1		female	American Indian	Duration
Cancers other than those enumerated			0.163507	0.153583	0.108635	0.111676	0.172342	0.220935	0.290296		female	American Indian	Disability weight
Cancers other than those enumerated			2.5	10.8	20.8	36.3	55.4	70.2	83.3		female	American Indian	Age at onset
Cancers other than those enumerated			0	50	133	1555	682	263	137	2820	female	Asian	Prevalence
Cancers other than those enumerated			0	12	46	416	283	159	111	1027	female	Asian	Incidence
Cancers other than those enumerated			3.5	3.5	4.2	3.9	2.3	1.6	1.1		female	Asian	Duration
Cancers other than those enumerated			0.162912	0.154122	0.108884	0.111852	0.174115	0.220935	0.290296		female	Asian	Disability weight
Cancers other than those enumerated			2.5	10.7	20.8	36.4	55.3	70.2	83.3		female	Asian	Age at onset
Cancers other than those enumerated			122	261	469	3348	3159	1124	1188	9671	female	Black	Prevalence
Cancers other than those enumerated			71	66	220	1164	1674	836	964	4995	female	Black	Incidence
Cancers other than those enumerated			3.5	3.3	3.1	3	1.8	1.3	1.1		female	Black	Duration
Cancers other than those enumerated			0.162912	0.1553	0.112685	0.113972	0.185975	0.239937	0.290296		female	Black	Disability weight
Cancers other than those enumerated			2.5	10.2	20.9	37.1	55.1	70	83.1		female	Black	Age at onset
Cancers other than those enumerated			726	1712	4526	35139	30089	14305	14034	100531	female	White	Prevalence
Cancers other than those enumerated			434	397	1529	9164	11960	8646	11386	43516	female	White	Incidence
Cancers other than those enumerated			3.4	3.6	4.3	4	2.4	1.6	1.1		female	White	Duration
Cancers other than those enumerated			0.163507	0.153583	0.108635	0.111676	0.172342	0.220935	0.290296		female	White	Disability weight
Cancers other than those enumerated			2.5	10.8	20.8	36.3	55.4	70.2	83.3		female	White	Age at onset
Cerebrovascular Disease	Survive 28 days with permanent disability		***!	***!	***!	***!	***!	***!	***!	***!	male	All	Prevalence
Cerebrovascular Disease	Death within 28 days		***!	***!	***!	***!	***!	***!	***!	***!	male	All	Prevalence
Cerebrovascular Disease	Complete recovery		***!	***!	***!	***!	***!	***!	***!	***!	male	All	Prevalence
Cerebrovascular Disease			***!	***!	***!	***!	***!	***!	***!	***!	male	All	Prevalence
Cerebrovascular Disease	Survive 28 days with permanent disability		291	205	549	5892	31393	34698	36781	109808	male	All	Incidence
Cerebrovascular Disease	Death within 28 days		94	39	157	1921	7297	9144	16850	35500	male	All	Incidence
Cerebrovascular Disease	Complete recovery		291	205	549	5892	31393	34698	36781	109808	male	All	Incidence
Cerebrovascular Disease			675	449	1254	13704	70083	78540	90412	255116	male	All	Incidence
Cerebrovascular Disease	Survive 28 days with permanent disability		51	44	34	20	12	8	5	9	male	All	Duration
Cerebrovascular Disease	Death within 28 days		0	0	0	0	0	0	0	0	male	All	Duration
Cerebrovascular Disease	Complete recovery		1	1	1	1	1	1	1	1	male	All	Duration
Cerebrovascular Disease			28	24	19	11	7	5	3	5	male	All	Duration
Cerebrovascular Disease	Survive 28 days with permanent disability		0.43	0.43	0.43	0.43	0.43	0.5	0.58	0.5	male	All	Disability weight
Cerebrovascular Disease	Death within 28 days		0.92	0.92	0.92	0.92	0.92	0.92	0.92	0.92	male	All	Disability weight
Cerebrovascular Disease	Complete recovery		0.36	0.36	0.36	0.36	0.36	0.36	0.36	0.36	male	All	Disability weight
Cerebrovascular Disease			0.34	0.36	0.34	0.34	0.35	0.38	0.38	0.37	male	All	Disability weight
Cerebrovascular Disease	Survive 28 days with permanent disability		3	10	20	38	56	70	81	67	male	All	Age at onset
Cerebrovascular Disease	Death within 28 days		3	10	20	38	56	70	81	70	male	All	Age at onset
Cerebrovascular Disease	Complete recovery		3	10	20	38	56	70	81	67	male	All	Age at onset
Cerebrovascular Disease			3	10	20	38	56	70	81	68	male	All	Age at onset
Cerebrovascular Disease	Survive 28 days with permanent disability		***!	***!	***!	***!	***!	***!	***!	***!	male	American Indian	Prevalence
Cerebrovascular Disease	Death within 28 days		***!	***!	***!	***!	***!	***!	***!	***!	male	American Indian	Prevalence
Cerebrovascular Disease	Complete recovery		***!	***!	***!	***!	***!	***!	***!	***!	male	American Indian	Prevalence
Cerebrovascular Disease			***!	***!	***!	***!	***!	***!	***!	***!	male	American Indian	Prevalence
Cerebrovascular Disease	Survive 28 days with permanent disability		2	2	5	39	173	155	154	532	male	American Indian	Incidence
Cerebrovascular Disease	Death within 28 days		1	0	2	12	39	42	71	167	male	American Indian	Incidence
Cerebrovascular Disease	Complete recovery		2	2	5	39	173	155	154	532	male	American Indian	Incidence
Cerebrovascular Disease			5	4	12	91	385	352	380	1231	male	American Indian	Incidence
Cerebrovascular Disease	Survive 28 days with permanent disability		49	48	43	28	16	10	7	13	male	American Indian	Duration
Cerebrovascular Disease	Death within 28 days		0	0	0	0	0	0	0	0	male	American Indian	Duration
Cerebrovascular Disease	Complete recovery		1	1	1	1	1	1	1	1	male	American Indian	Duration
Cerebrovascular Disease			27	26	24	15	9	6	4	7	male	American Indian	Duration
Cerebrovascular Disease	Survive 28 days with permanent disability		0.43	0.43	0.43	0.43	0.43	0.5	0.58	0.49	male	American Indian	Disability weight
Cerebrovascular Disease	Death within 28 days		0.92	0.92	0.92	0.92	0.92	0.92	0.92	0.92	male	American Indian	Disability weight
Cerebrovascular Disease	Complete recovery		0.36	0.36	0.36	0.36	0.36	0.36	0.36	0.36	male	American Indian	Disability weight
Cerebrovascular Disease			0.35	0.35	0.34	0.34	0.35	0.38	0.38	0.37	male	American Indian	Disability weight
Cerebrovascular Disease	Survive 28 days with permanent disability		2	10	20	39	56	70	84	66	male	American Indian	Age at onset
Cerebrovascular Disease	Death within 28 days		2	10	20	38	56	70	84	70	male	American Indian	Age at onset
Cerebrovascular Disease	Complete recovery		2	10	20	39	56	70	84	66	male	American Indian	Age at onset
Cerebrovascular Disease			2	10	20	39	56	70	84	67	male	American Indian	Age at onset
Cerebrovascular Disease	Survive 28 days with permanent disability		***!	***!	***!	***!	***!	***!	***!	***!	male	Asian	Prevalence
Cerebrovascular Disease	Death within 28 days		***!	***!	***!	***!	***!	***!	***!	***!	male	Asian	Prevalence
Cerebrovascular Disease	Complete recovery		***!	***!	***!	***!	***!	***!	***!	***!	male	Asian	Prevalence
Cerebrovascular Disease			***!	***!	***!	***!	***!	***!	***!	***!	male	Asian	Prevalence
Cerebrovascular Disease	Survive 28 days with permanent disability		5	7	27	141	683	536	518	1918	male	Asian	Incidence
Cerebrovascular Disease	Death within 28 days		0	0	0	29	171	125	183	508	male	Asian	Incidence
Cerebrovascular Disease	Complete recovery		5	7	27	141	683	536	518	1918	male	Asian	Incidence
Cerebrovascular Disease			11	14	54	312	1537	1197	1219	4344	male	Asian	Incidence
Cerebrovascular Disease	Survive 28 days with permanent disability		54	46	37	24	16	10	6	13	male	Asian	Duration
Cerebrovascular Disease	Death within 28 days		0	0	0	0	0	0	0	0	male	Asian	Duration
Cerebrovascular Disease	Complete recovery		1	1	1	1	1	1	1	1	male	Asian	Duration
Cerebrovascular Disease			30	25	20	13	9	6	4	7	male	Asian	Duration
Cerebrovascular Disease	Survive 28 days with permanent disability		0.43	0.43	0.43	0.43	0.43	0.5	0.58	0.49	male	Asian	Disability weight
Cerebrovascular Disease	Death within 28 days		0.92	0.92	0.92	0.92	0.92	0.92	0.92	0.92	male	Asian	Disability weight
Cerebrovascular Disease	Complete recovery		0.36	0.36	0.36	0.36	0.36	0.36	0.36	0.36	male	Asian	Disability weight
Cerebrovascular Disease			0.39	0.39	0.39	0.36	0.34	0.38	0.4	0.37	male	Asian	Disability weight
Cerebrovascular Disease	Survive 28 days with permanent disability		3	11	20	39	57	70	83	66	male	Asian	Age at onset
Cerebrovascular Disease	Death within 28 days		3	11	20	41	56	70	83	68	male	Asian	Age at onset
Cerebrovascular Disease	Complete recovery		3	11	20	39	57	70	83	66	male	Asian	Age at onset
Cerebrovascular Disease			3	11	20	39	57	70	83	66	male	Asian	Age at onset
Cerebrovascular Disease	Survive 28 days with permanent disability		***!	***!	***!	***!	***!	***!	***!	***!	male	Black	Prevalence
Cerebrovascular Disease	Death within 28 days		***!	***!	***!	***!	***!	***!	***!	***!	male	Black	Prevalence
Cerebrovascular Disease	Complete recovery		***!	***!	***!	***!	***!	***!	***!	***!	male	Black	Prevalence
Cerebrovascular Disease			***!	***!	***!	***!	***!	***!	***!	***!	male	Black	Prevalence
Cerebrovascular Disease	Survive 28 days with permanent disability		90	71	125	1684	7227	4240	2742	16180	male	Black	Incidence
Cerebrovascular Disease	Death within 28 days		50	8	44	646	1887	993	1168	4796	male	Black	Incidence
Cerebrovascular Disease	Complete recovery		90	71	125	1684	7227	4240	2742	16180	male	Black	Incidence
Cerebrovascular Disease			230	151	294	4013	16341	9474	6652	37155	male	Black	Incidence
Cerebrovascular Disease	Survive 28 days with permanent disability		36	31	23	14	9	6	4	8	male	Black	Duration
Cerebrovascular Disease	Death within 28 days		0	0	0	0	0	0	0	0	male	Black	Duration
Cerebrovascular Disease	Complete recovery		1	1	1	1	1	1	1	1	male	Black	Duration
Cerebrovascular Disease			20	17	13	8	5	4	3	5	male	Black	Duration
Cerebrovascular Disease	Survive 28 days with permanent disability		0	0	0	0	0	0	1	0	male	Black	Disability weight
Cerebrovascular Disease	Death within 28 days		1	1	1	1	1	1	1	1	male	Black	Disability weight
Cerebrovascular Disease	Complete recovery		0	0	0	0	0	0	0	0	male	Black	Disability weight
Cerebrovascular Disease			0	0	0	0	0	0	0	0	male	Black	Disability weight
Cerebrovascular Disease	Survive 28 days with permanent disability		2	10	21	39	56	70	82	62	male	Black	Age at onset
Cerebrovascular Disease	Death within 28 days		2	10	21	39	56	70	82	62	male	Black	Age at onset
Cerebrovascular Disease	Complete recovery		2	10	21	39	56	70	82	62	male	Black	Age at onset
Cerebrovascular Disease			2	10	21	39	56	70	82	62	male	Black	Age at onset
Cerebrovascular Disease	Survive 28 days with permanent disability		***!	***!	***!	***!	***!	***!	***!	***!	male	White	Prevalence
Cerebrovascular Disease	Death within 28 days		***!	***!	***!	***!	***!	***!	***!	***!	male	White	Prevalence
Cerebrovascular Disease	Complete recovery		***!	***!	***!	***!	***!	***!	***!	***!	male	White	Prevalence
Cerebrovascular Disease			***!	***!	***!	***!	***!	***!	***!	***!	male	White	Prevalence
Cerebrovascular Disease	Survive 28 days with permanent disability		187	127	390	4044	23382	29841	33467	91437	male	White	Incidence
Cerebrovascular Disease	Death within 28 days		43	30	112	1239	5222	7999	15476	30123	male	White	Incidence
Cerebrovascular Disease	Complete recovery		187	127	390	4044	23382	29841	33467	91437	male	White	Incidence
Cerebrovascular Disease			417	284	893	9327	51987	67680	82410	212998	male	White	Incidence
Cerebrovascular Disease	Survive 28 days with permanent disability		40	34	27	20	14	9	5	9	male	White	Duration
Cerebrovascular Disease	Death within 28 days		0	0	0	0	0	0	0	0	male	White	Duration
Cerebrovascular Disease	Complete recovery		1	1	1	1	1	1	1	1	male	White	Duration
Cerebrovascular Disease			22	19	15	11	8	5	3	5	male	White	Duration
Cerebrovascular Disease	Survive 28 days with permanent disability		0.43	0.43	0.43	0.43	0.43	0.5	0.58	0.51	male	White	Disability weight
Cerebrovascular Disease	Death within 28 days		0.92	0.92	0.92	0.92	0.92	0.92	0.92	0.92	male	White	Disability weight
Cerebrovascular Disease	Complete recovery		0.36	0.36	0.36	0.36	0.36	0.36	0.36	0.36	male	White	Disability weight
Cerebrovascular Disease			0.35	0.35	0.34	0.34	0.35	0.38	0.38	0.37	male	White	Disability weight
Cerebrovascular Disease	Survive 28 days with permanent disability		3	10	20	39	57	70	82	69	male	White	Age at onset
Cerebrovascular Disease	Death within 28 days		3	10	20	38	57	70	82	72	male	White	Age at onset
Cerebrovascular Disease	Complete recovery		3	10	20	39	57	70	82	69	male	White	Age at onset
Cerebrovascular Disease			3	10	20	39	57	70	82	70	male	White	Age at onset
Cerebrovascular Disease	Survive 28 days with permanent disability		***!	***!	***!	***!	***!	***!	***!	***!	female	All	Prevalence
Cerebrovascular Disease	Death within 28 days		***!	***!	***!	***!	***!	***!	***!	***!	female	All	Prevalence
Cerebrovascular Disease	Complete recovery		***!	***!	***!	***!	***!	***!	***!	***!	female	All	Prevalence
Cerebrovascular Disease			***!	***!	***!	***!	***!	***!	***!	***!	female	All	Prevalence
Cerebrovascular Disease	Survive 28 days with permanent disability		334	205.952	725.184	7831.5	33084.7	42063.6	75363.7	159609	female	All	Incidence
Cerebrovascular Disease	Death within 28 days		57	51.7566	110.719	1508.44	6344.59	9360.63	26801.9	44235.3	female	All	Incidence
Cerebrovascular Disease	Complete recovery		196	120.956	425.901	4599.45	19430.7	24704	44261.2	93738.7	female	All	Incidence
Cerebrovascular Disease			588	378.665	1261.8	13939.4	58860.1	76128.3	146427	297583	female	All	Incidence
Cerebrovascular Disease	Survive 28 days with permanent disability		53	46	36	21	13	8	5	8	female	All	Duration
Cerebrovascular Disease	Death within 28 days		0	0	0	0	0	0	0	0	female	All	Duration
Cerebrovascular Disease	Complete recovery		1	1	1	1	1	1	1	1	female	All	Duration
Cerebrovascular Disease			36	31	24	14	9	6	4	6	female	All	Duration
Cerebrovascular Disease	Survive 28 days with permanent disability		0.42	0.42	0.42	0.42	0.43	0.51	0.54	0.5	female	All	Disability weight
Cerebrovascular Disease	Death within 28 days		0.92	0.92	0.92	0.92	0.92	0.92	0.92	0.92	female	All	Disability weight
Cerebrovascular Disease	Complete recovery		0.36	0.36	0.36	0.36	0.36	0.36	0.36	0.36	female	All	Disability weight
Cerebrovascular Disease			0.36	0.35	0.37	0.36	0.36	0.4	0.39	0.38	female	All	Disability weight
Cerebrovascular Disease	Survive 28 days with permanent disability		3	10	20	37	56	70	81	70	female	All	Age at onset
Cerebrovascular Disease	Death within 28 days		3	10	20	37	56	70	81	73	female	All	Age at onset
Cerebrovascular Disease	Complete recovery		3	10	20	37	56	70	81	70	female	All	Age at onset
Cerebrovascular Disease			3	10	20	37	56	70	81	71	female	All	Age at onset
Cerebrovascular Disease	Survive 28 days with permanent disability		***!	***!	***!	***!	***!	***!	***!	***!	female	American Indian	Prevalence
Cerebrovascular Disease	Death within 28 days		***!	***!	***!	***!	***!	***!	***!	***!	female	American Indian	Prevalence
Cerebrovascular Disease	Complete recovery		***!	***!	***!	***!	***!	***!	***!	***!	female	American Indian	Prevalence
Cerebrovascular Disease			***!	***!	***!	***!	***!	***!	***!	***!	female	American Indian	Prevalence
Cerebrovascular Disease	Survive 28 days with permanent disability		3	2	7	49	177	179	286	702	female	American Indian	Incidence
Cerebrovascular Disease	Death within 28 days		0	1	1	10	34	40	103	188	female	American Indian	Incidence
Cerebrovascular Disease	Complete recovery		2	1	4	29	104	105	168	412	female	American Indian	Incidence
Cerebrovascular Disease			5	4	12	88	315	323	556	1302	female	American Indian	Incidence
Cerebrovascular Disease	Survive 28 days with permanent disability		56	49	38	24	16	10	6	12	female	American Indian	Duration
Cerebrovascular Disease	Death within 28 days		0	0	0	0	0	0	0	0	female	American Indian	Duration
Cerebrovascular Disease	Complete recovery		1	1	1	1	1	1	1	1	female	American Indian	Duration
Cerebrovascular Disease			38	33	26	16	11	7	5	8	female	American Indian	Duration
Cerebrovascular Disease	Survive 28 days with permanent disability		0.42	0.42	0.42	0.42	0.43	0.51	0.54	0.5	female	American Indian	Disability weight
Cerebrovascular Disease	Death within 28 days		0.92	0.92	0.92	0.92	0.92	0.92	0.92	0.92	female	American Indian	Disability weight
Cerebrovascular Disease	Complete recovery		0.36	0.36	0.36	0.36	0.36	0.36	0.36	0.36	female	American Indian	Disability weight
Cerebrovascular Disease			0.37	0.34	0.36	0.36	0.36	0.4	0.39	0.38	female	American Indian	Disability weight
Cerebrovascular Disease	Survive 28 days with permanent disability		2	10	21	38	57	70	85	70	female	American Indian	Age at onset
Cerebrovascular Disease	Death within 28 days		2	10	21	38	57	70	85	74	female	American Indian	Age at onset
Cerebrovascular Disease	Complete recovery		2	10	21	38	57	70	85	70	female	American Indian	Age at onset
Cerebrovascular Disease			2	10	21	38	57	70	85	70	female	American Indian	Age at onset
Cerebrovascular Disease	Survive 28 days with permanent disability		***!	***!	***!	***!	***!	***!	***!	***!	female	Asian	Prevalence
Cerebrovascular Disease	Death within 28 days		***!	***!	***!	***!	***!	***!	***!	***!	female	Asian	Prevalence
Cerebrovascular Disease	Complete recovery		***!	***!	***!	***!	***!	***!	***!	***!	female	Asian	Prevalence
Cerebrovascular Disease			***!	***!	***!	***!	***!	***!	***!	***!	female	Asian	Prevalence
Cerebrovascular Disease	Survive 28 days with permanent disability		5	3	34	160	720	755	773	2451	female	Asian	Incidence
Cerebrovascular Disease	Death within 28 days		0	0	11	39	125	132	261	569	female	Asian	Incidence
Cerebrovascular Disease	Complete recovery		3	2	20	94	423	443	454	1439	female	Asian	Incidence
Cerebrovascular Disease			9	5	65	294	1269	1330	1487	4459	female	Asian	Incidence
Cerebrovascular Disease	Survive 28 days with permanent disability		52	44	35	24	18	12	7	13	female	Asian	Duration
Cerebrovascular Disease	Death within 28 days		0	0	0	0	0	0	0	0	female	Asian	Duration
Cerebrovascular Disease	Complete recovery		1	1	1	1	1	1	1	1	female	Asian	Duration
Cerebrovascular Disease			35	29	24	16	12	9	5	9	female	Asian	Duration
Cerebrovascular Disease	Survive 28 days with permanent disability		0.42	0.42	0.42	0.42	0.43	0.51	0.54	0.49	female	Asian	Disability weight
Cerebrovascular Disease	Death within 28 days		0.92	0.92	0.92	0.92	0.92	0.92	0.92	0.92	female	Asian	Disability weight
Cerebrovascular Disease	Complete recovery		0.36	0.36	0.36	0.36	0.36	0.36	0.36	0.36	female	Asian	Disability weight
Cerebrovascular Disease			0.38	0.4	0.34	0.35	0.34	0.41	0.39	0.38	female	Asian	Disability weight
Cerebrovascular Disease	Survive 28 days with permanent disability		3	11	20	40	58	70	83	68	female	Asian	Age at onset
Cerebrovascular Disease	Death within 28 days		3	11	20	40	56	70	83	70	female	Asian	Age at onset
Cerebrovascular Disease	Complete recovery		3	11	20	40	58	70	83	68	female	Asian	Age at onset
Cerebrovascular Disease			3	11	20	40	58	70	83	68	female	Asian	Age at onset
Cerebrovascular Disease	Survive 28 days with permanent disability		***!	***!	***!	***!	***!	***!	***!	***!	female	Black	Prevalence
Cerebrovascular Disease	Death within 28 days		***!	***!	***!	***!	***!	***!	***!	***!	female	Black	Prevalence
Cerebrovascular Disease	Complete recovery		***!	***!	***!	***!	***!	***!	***!	***!	female	Black	Prevalence
Cerebrovascular Disease			***!	***!	***!	***!	***!	***!	***!	***!	female	Black	Prevalence
Cerebrovascular Disease	Survive 28 days with permanent disability		108	78	219	2732	9383	6557	7249	26325	female	Black	Incidence
Cerebrovascular Disease	Death within 28 days		30	15	22	495	1776	1518	2368	6224	female	Black	Incidence
Cerebrovascular Disease	Complete recovery		63	46	129	1604	5510	3851	4257	15461	female	Black	Incidence
Cerebrovascular Disease			201	138	371	4830	16669	11926	13875	48010	female	Black	Incidence
Cerebrovascular Disease	Survive 28 days with permanent disability		39	33	26	16	12	7	4	9	female	Black	Duration
Cerebrovascular Disease	Death within 28 days		0	0	0	0	0	0	0	0	female	Black	Duration
Cerebrovascular Disease	Complete recovery		1	1	1	1	1	1	1	1	female	Black	Duration
Cerebrovascular Disease			26	22	18	11	8	5	3	6	female	Black	Duration
Cerebrovascular Disease	Survive 28 days with permanent disability		0.42	0.42	0.42	0.42	0.43	0.51	0.54	0.48	female	Black	Disability weight
Cerebrovascular Disease	Death within 28 days		0.92	0.92	0.92	0.92	0.92	0.92	0.92	0.92	female	Black	Disability weight
Cerebrovascular Disease	Complete recovery		0.36	0.36	0.36	0.36	0.36	0.36	0.36	0.36	female	Black	Disability weight
Cerebrovascular Disease			0.34	0.36	0.38	0.36	0.36	0.4	0.39	0.38	female	Black	Disability weight
Cerebrovascular Disease	Survive 28 days with permanent disability		3	10	20	39	56	70	83	65	female	Black	Age at onset
Cerebrovascular Disease	Death within 28 days		3	10	20	39	56	70	83	68	female	Black	Age at onset
Cerebrovascular Disease	Complete recovery		3	10	20	39	56	70	83	65	female	Black	Age at onset
Cerebrovascular Disease			3	10	20	39	56	70	83	65	female	Black	Age at onset
Cerebrovascular Disease	Survive 28 days with permanent disability		***!	***!	***!	***!	***!	***!	***!	***!	female	White	Prevalence
Cerebrovascular Disease	Death within 28 days		***!	***!	***!	***!	***!	***!	***!	***!	female	White	Prevalence
Cerebrovascular Disease	Complete recovery		***!	***!	***!	***!	***!	***!	***!	***!	female	White	Prevalence
Cerebrovascular Disease			***!	***!	***!	***!	***!	***!	***!	***!	female	White	Prevalence
Cerebrovascular Disease	Survive 28 days with permanent disability		221	125	471	4897	22833	34677	67249	130474	female	White	Incidence
Cerebrovascular Disease	Death within 28 days		27	37	78	961	4421	7695	24133	37352	female	White	Incidence
Cerebrovascular Disease	Complete recovery		130	73	277	2876	13410	20366	39496	76627	female	White	Incidence
Cerebrovascular Disease			378	235	826	8733	40665	62739	130878	244453	female	White	Incidence
Cerebrovascular Disease	Survive 28 days with permanent disability		48	43	35	26	17	10	5	9	female	White	Duration
Cerebrovascular Disease	Death within 28 days		0	0	0	0	0	0	0	0	female	White	Duration
Cerebrovascular Disease	Complete recovery		1	1	1	1	1	1	1	1	female	White	Duration
Cerebrovascular Disease			32	29	23	17	12	7	4	6	female	White	Duration
Cerebrovascular Disease	Survive 28 days with permanent disability		0.42	0.42	0.42	0.42	0.43	0.51	0.54	0.51	female	White	Disability weight
Cerebrovascular Disease	Death within 28 days		0.92	0.92	0.92	0.92	0.92	0.92	0.92	0.92	female	White	Disability weight
Cerebrovascular Disease	Complete recovery		0.36	0.36	0.36	0.36	0.36	0.36	0.36	0.36	female	White	Disability weight
Cerebrovascular Disease			0.36	0.35	0.37	0.36	0.36	0.4	0.39	0.38	female	White	Disability weight
Cerebrovascular Disease	Survive 28 days with permanent disability		2	9	21	38	57	70	84	73	female	White	Age at onset
Cerebrovascular Disease	Death within 28 days		2	9	21	38	57	70	84	76	female	White	Age at onset
Cerebrovascular Disease	Complete recovery		2	9	21	38	57	70	84	73	female	White	Age at onset
Cerebrovascular Disease			2	9	21	38	57	70	84	74	female	White	Age at onset
Colorectal Cancer			0	0	142.621	6293.87	56317.1	67218.8	82498.2	212471	male	All	Prevalence
Colorectal Cancer			0	0	65.8106	2596.94	20877.2	23058.3	25862.8	72461.1	male	All	Incidence
Colorectal Cancer			3.8	3.8	3.79846	3.57024	3.5543	3.27428	2.57952		male	All	Duration
Colorectal Cancer			0.217	0.217	0.243071	0.239719	0.235584	0.237215	0.241738		male	All	Disability weight
Colorectal Cancer			2.5	10	21.2354	38.716	57.9305	70.0923	81.0853		male	All	Age at onset
Colorectal Cancer			0	0	1.62128	52.8672	373.125	313.827	348.235	1089.68	male	American Indian	Prevalence
Colorectal Cancer			0	0	0.81064	21.9381	137.212	107.326	108.825	376.112	male	American Indian	Incidence
Colorectal Cancer			4	4	3.9	3.6	3.6	3.3	2.6		male	American Indian	Duration
Colorectal Cancer			0.217	0.217	0.242382	0.239529	0.235345	0.237056	0.24154		male	American Indian	Disability weight
Colorectal Cancer			2.5	10	21.1	38.7	58	70.1	81.1		male	American Indian	Age at onset
Colorectal Cancer			0	0	4	146	1108	897	951	3106	male	Asian	Prevalence
Colorectal Cancer			0	0	2	60	402	308	299	1071	male	Asian	Incidence
Colorectal Cancer			4	4	3.9	3.7	3.7	3.4	2.7		male	Asian	Duration
Colorectal Cancer			0.217	0.217	0.242382	0.238912	0.234844	0.236459	0.240619		male	Asian	Disability weight
Colorectal Cancer			2.5	10	21.1	38.7	58.1	70.2	81.7		male	Asian	Age at onset
Colorectal Cancer			0	0	20	969	6286	5854	5671	18800	male	Black	Prevalence
Colorectal Cancer			0	0	11	418	2481	2072	1852	6834	male	Black	Incidence
Colorectal Cancer			3.8	3.8	3.3	3.4	3.2	3	2.3		male	Black	Duration
Colorectal Cancer			0.217	0.217	0.247075	0.240872	0.237666	0.239087	0.244792		male	Black	Disability weight
Colorectal Cancer			2.5	10	21.9	38.8	57.4	70	80.8		male	Black	Age at onset
Colorectal Cancer			0	0	117	5126	48550	60154	75528	189475	male	White	Prevalence
Colorectal Cancer			0	0	52	2097	17857	20571	23603	64180	male	White	Incidence
Colorectal Cancer			4	4	3.9	3.6	3.6	3.3	2.6		male	White	Duration
Colorectal Cancer			0.217	0.217	0.242382	0.239529	0.235345	0.237056	0.24154		male	White	Disability weight
Colorectal Cancer			2.5	10	21.1	38.7	58	70.1	81.1		male	White	Age at onset
Colorectal Cancer			0	0	104.171	5721.87	46391.8	60498.8	114563	227279	female	All	Prevalence
Colorectal Cancer			0	0	47.5857	2296.16	16738.9	20218.5	35296.3	74597.4	female	All	Incidence
Colorectal Cancer			3.97234	3.97234	3.97234	3.74146	3.73918	3.5479	2.77648		female	All	Duration
Colorectal Cancer			0.217	0.217	0.241299	0.250271	0.239976	0.252036	0.253149		female	All	Disability weight
Colorectal Cancer			2.5	10	21.4149	38.7024	57.9852	70.2986	81.6731		female	All	Age at onset
Colorectal Cancer			0	0	1.17133	44.8696	305.845	275.778	445.566	1073.23	female	American Indian	Prevalence
Colorectal Cancer			0	0	0.585663	18.1615	109.863	91.4562	136.293	356.359	female	American Indian	Incidence
Colorectal Cancer			4.1	4.1	4.1	3.8	3.8	3.6	2.8		female	American Indian	Duration
Colorectal Cancer			0.217	0.217	0.240532	0.249749	0.239604	0.251519	0.252839		female	American Indian	Disability weight
Colorectal Cancer			2.5	10	21.5	38.8	58.1	70.3	81.7		female	American Indian	Age at onset
Colorectal Cancer			0	0	4	225	1018	852	1016	3115	female	Asian	Prevalence
Colorectal Cancer			0	0	2	91	345	278	317	1033	female	Asian	Incidence
Colorectal Cancer			4.1	4.1	4.1	3.8	3.8	3.6	2.8		female	Asian	Duration
Colorectal Cancer			0.217	0.217	0.240532	0.249749	0.239604	0.251519	0.252839		female	Asian	Disability weight
Colorectal Cancer			2.5	10	21.5	38.8	57.7	70.2	82.2		female	Asian	Age at onset
Colorectal Cancer			0	0	21	1136	6828	5873	8335	22193	female	Black	Prevalence
Colorectal Cancer			0	0	10	447	2551	2115	2792	7915	female	Black	Incidence
Colorectal Cancer			3.9	3.9	3.5	3.5	3.4	3.1	2.5		female	Black	Duration
Colorectal Cancer			0.217	0.217	0.244629	0.252612	0.242302	0.257209	0.257234		female	Black	Disability weight
Colorectal Cancer			2.5	10	21.1	38.3	57.4	70.3	81.3		female	Black	Age at onset
Colorectal Cancer			0	0	78	4316	38240	53498	104766	200898	female	White	Prevalence
Colorectal Cancer			0	0	35	1740	13733	17734	32051	65293	female	White	Incidence
Colorectal Cancer			4.1	4.1	4.1	3.8	3.8	3.6	2.8		female	White	Duration
Colorectal Cancer			0.217	0.217	0.240532	0.249749	0.239604	0.251519	0.252839		female	White	Disability weight
Colorectal Cancer			2.5	10	21.5	38.8	58.1	70.3	81.7		female	White	Age at onset
Congenital Heart Defects			65924	143378	134395	296894	180949	56397	35903	913840	male	All	Prevalence
Congenital Heart Defects			16483	0	0	0	0	0	0	16483	male	All	Incidence
Congenital Heart Defects			61	0	0	0	0	0	0	61	male	All	Duration
Congenital Heart Defects			0.32	0.32	0.32	0.32	0.32	0.32	0.32	0.32	male	All	Disability weight
Congenital Heart Defects			0	0	0	0	0	0	0	0	male	All	Age at onset
Congenital Heart Defects			683	1716	1463	2557	1207	263	151	8040	male	American Indian	Prevalence
Congenital Heart Defects			171	0	0	0	0	0	0	171	male	American Indian	Incidence
Congenital Heart Defects			61	0	0	0	0	0	0	61	male	American Indian	Duration
Congenital Heart Defects			0.32	0.32	0.32	0.32	0.32	0.32	0.32	0.32	male	American Indian	Disability weight
Congenital Heart Defects			0	0	0	0	0	0	0	0	male	American Indian	Age at onset
Congenital Heart Defects			2884	5678	5406	11636	5806	1251	670	33330	male	Asian	Prevalence
Congenital Heart Defects			721	0	0	0	0	0	0	721	male	Asian	Incidence
Congenital Heart Defects			61	0	0	0	0	0	0	61	male	Asian	Duration
Congenital Heart Defects			0.32	0.32	0.32	0.32	0.32	0.32	0.32	0.32	male	Asian	Disability weight
Congenital Heart Defects			0	0	0	0	0	0	0	0	male	Asian	Age at onset
Congenital Heart Defects			9983	22179	19894	35899	17273	4623	2548	112399	male	Black	Prevalence
Congenital Heart Defects			2496	0	0	0	0	0	0	2496	male	Black	Incidence
Congenital Heart Defects			61	0	0	0	0	0	0	61	male	Black	Duration
Congenital Heart Defects			0	0	0	0	0	0	0	0	male	Black	Disability weight
Congenital Heart Defects			0	0	0	0	0	0	0	0	male	Black	Age at onset
Congenital Heart Defects			52374	113806	107632	246802	156664	50260	32534	760072	male	White	Prevalence
Congenital Heart Defects			13095	0	0	0	0	0	0	13095	male	White	Incidence
Congenital Heart Defects			61	0	0	0	0	0	0	61	male	White	Duration
Congenital Heart Defects			0.32	0.32	0.32	0.32	0.32	0.32	0.32	0.32	male	White	Disability weight
Congenital Heart Defects			0	0	0	0	0	0	0	0	male	White	Age at onset
Congenital Heart Defects			58459	126851	118008	277279	178459	64667	57470	881193	female	All	Prevalence
Congenital Heart Defects			14478	0	0	0	0	0	0	14478	female	All	Incidence
Congenital Heart Defects			66	0	0	0	0	0	0	66	female	All	Duration
Congenital Heart Defects			0.32	0.32	0.32	0.32	0.32	0.32	0.32	0.32	female	All	Disability weight
Congenital Heart Defects			0	0	0	0	0	0	0	0	female	All	Age at onset
Congenital Heart Defects			622	1545	1309	2351	1213	294	222	7555	female	American Indian	Prevalence
Congenital Heart Defects			154	0	0	0	0	0	0	154	female	American Indian	Incidence
Congenital Heart Defects			66	0	0	0	0	0	0	66	female	American Indian	Duration
Congenital Heart Defects			0.32	0.32	0.32	0.32	0.32	0.32	0.32	0.32	female	American Indian	Disability weight
Congenital Heart Defects			0	0	0	0	0	0	0	0	female	American Indian	Age at onset
Congenital Heart Defects			2571	5030	4900	11784	6159	1585	838	32867	female	Asian	Prevalence
Congenital Heart Defects			637	0	0	0	0	0	0	637	female	Asian	Incidence
Congenital Heart Defects			66	0	0	0	0	0	0	66	female	Asian	Duration
Congenital Heart Defects			0.32	0.32	0.32	0.32	0.32	0.32	0.32	0.32	female	Asian	Disability weight
Congenital Heart Defects			0	0	0	0	0	0	0	0	female	Asian	Age at onset
Congenital Heart Defects			9026	19991	18372	37479	19860	5946	4402	115076	female	Black	Prevalence
Congenital Heart Defects			2235	0	0	0	0	0	0	2235	female	Black	Incidence
Congenital Heart Defects			66	0	0	0	0	0	0	66	female	Black	Duration
Congenital Heart Defects			0.32	0.32	0.32	0.32	0.32	0.32	0.32	0.32	female	Black	Disability weight
Congenital Heart Defects			0	0	0	0	0	0	0	0	female	Black	Age at onset
Congenital Heart Defects			46240	100286	93427	225665	151227	56842	52008	725696	female	White	Prevalence
Congenital Heart Defects			11452	0	0	0	0	0	0	11452	female	White	Incidence
Congenital Heart Defects			66	0	0	0	0	0	0	66	female	White	Duration
Congenital Heart Defects			0.32	0.32	0.32	0.32	0.32	0.32	0.32	0.32	female	White	Disability weight
Congenital Heart Defects			0	0	0	0	0	0	0	0	female	White	Age at onset
COPD			0	0	7794	424073	1109587	772010	610124	2923588	male	All	Prevalence
COPD			0	0	4457	27824	74382	62058	16608	185329	male	All	Incidence
COPD			***	***	***	***	***	***	***	0	male	All	Duration
COPD			0.17	0.17	0.17	0.17	0.17	0.16	0.15	0.17	male	All	Disability weight
COPD			***	***	***	***	***	***	***	0	male	All	Age at onset
COPD			0	0	84	3676	7289	3543	2530	17122	male	American Indian	Prevalence
COPD			0	0	48	288	456	259	16	1067	male	American Indian	Incidence
COPD			0	0	50	40	26	15	11	28	male	American Indian	Duration
COPD			0.17	0.17	0.17	0.17	0.17	0.16	0.15	0.17	male	American Indian	Disability weight
COPD			0	0	23	34	51	69	87	50	male	American Indian	Age at onset
COPD			0	0	341	16753	34848	16849	11303	80094	male	Asian	Prevalence
COPD			0	0	195	1229	2193	1172	83	4872	male	Asian	Incidence
COPD			0	0	54	44	28	14	9	30	male	Asian	Duration
COPD			0.17	0.17	0.17	0.17	0.17	0.16	0.15	0.17	male	Asian	Disability weight
COPD			0	0	23	34	51	69	84	51	male	Asian	Age at onset
COPD			0	0	969	42557	114416	66139	53046	277127	male	Black	Prevalence
COPD			0	0	555	2538	9114	5081	1623	18911	male	Black	Incidence
COPD			0	0	42	34	20	9	6	18	male	Black	Duration
COPD			0	0	0	0	0	0	0	0	male	Black	Disability weight
COPD			0	0	23	32	51	70	78	55	male	Black	Age at onset
COPD			0	0	6400	361087	953034	685479	543245	2549245	male	White	Prevalence
COPD			0	0	3659	23769	62619	55546	14886	160479	male	White	Incidence
COPD			0	0	47	37	22	10	5	19	male	White	Duration
COPD			0.17	0.17	0.17	0.17	0.17	0.16	0.15	0.17	male	White	Disability weight
COPD			0	0	23	34	52	70	82	58	male	White	Age at onset
COPD			0	0	6950	396326	1164908	695806	658466	2922456	female	All	Prevalence
COPD			0	0	3974	24110	75388	28582	15523	147577	female	All	Incidence
COPD			***	***	***	***	***	***	***	0	female	All	Duration
COPD			0.17	0.17	0.17	0.17	0.17	0.16	0.15	0.17	female	All	Disability weight
COPD			***	***	***	***	***	***	***	0	female	All	Age at onset
COPD			0	0	75	3464	8022	3227	2617	17405	female	American Indian	Prevalence
COPD			0	0	43	254	506	110	23	936	female	American Indian	Incidence
COPD			0	0	54	43	29	16	11	32	female	American Indian	Duration
COPD			0.17	0.17	0.17	0.17	0.17	0.16	0.15	0.17	female	American Indian	Disability weight
COPD			0	0	23	34	51	70	85	48	female	American Indian	Age at onset
COPD			0	0	318	17038	40526	17655	10600	86137	female	Asian	Prevalence
COPD			0	0	182	1139	2665	437	49	4472	female	Asian	Incidence
COPD			0	0	61	51	34	18	13	38	female	Asian	Duration
COPD			0.17	0.17	0.17	0.17	0.17	0.16	0.15	0.17	female	Asian	Disability weight
COPD			0	0	23	33	51	70	77	47	female	Asian	Age at onset
COPD			0	0	892	43413	94340	39980	34738	213363	female	Black	Prevalence
COPD			0	0	510	2466	6041	812	1034	10863	female	Black	Incidence
COPD			0	0	48	40	24	10	8	26	female	Black	Duration
COPD			0.17	0.17	0.17	0.17	0.17	0.16	0.15	0.17	female	Black	Disability weight
COPD			0	0	23	32	51	73	79	50	female	Black	Age at onset
COPD			0	0	5665	332411	1022020	634944	610511	2605551	female	White	Prevalence
COPD			0	0	3239	20251	66176	27223	14417	131306	female	White	Incidence
COPD			0	0	52	42	26	12	7	24	female	White	Duration
COPD			0.17	0.17	0.17	0.17	0.17	0.16	0.15	0.17	female	White	Disability weight
COPD			0	0	23	34	51	70	82	55	female	White	Age at onset
Corpus Uterine Cancer			0	0	0	0	0	0	0	0	male	All	Prevalence
Corpus Uterine Cancer			0	0	0	0	0	0	0	0	male	All	Incidence
Corpus Uterine Cancer			0	0	0	0	0	0	0		male	All	Duration
Corpus Uterine Cancer			0.0957	0.1002	0.1002	0.1002	0.093	0.0777	0.0777		male	All	Disability weight
Corpus Uterine Cancer			2.5	10	20	35	55	70	82.5		male	All	Age at onset
Corpus Uterine Cancer			0	0	0	0	0	0	0	0	male	American Indian	Prevalence
Corpus Uterine Cancer			0	0	0	0	0	0	0	0	male	American Indian	Incidence
Corpus Uterine Cancer			0	0	0	0	0	0	0		male	American Indian	Duration
Corpus Uterine Cancer			0.0957	0.1002	0.1002	0.1002	0.093	0.0777	0.0777		male	American Indian	Disability weight
Corpus Uterine Cancer			2.5	10	20	35	55	70	82.5		male	American Indian	Age at onset
Corpus Uterine Cancer			0	0	0	0	0	0	0	0	male	Asian	Prevalence
Corpus Uterine Cancer			0	0	0	0	0	0	0	0	male	Asian	Incidence
Corpus Uterine Cancer			0	0	0	0	0	0	0		male	Asian	Duration
Corpus Uterine Cancer			0.0957	0.1002	0.1002	0.1002	0.093	0.0777	0.0777		male	Asian	Disability weight
Corpus Uterine Cancer			2.5	10	20	35	55	70	82.5		male	Asian	Age at onset
Corpus Uterine Cancer			0	0	0	0	0	0	0	0	male	Black	Prevalence
Corpus Uterine Cancer			0	0	0	0	0	0	0	0	male	Black	Incidence
Corpus Uterine Cancer			0	0	0	0	0	0	0		male	Black	Duration
Corpus Uterine Cancer			0.0957	0.1002	0.1002	0.1002	0.093	0.0777	0.0777		male	Black	Disability weight
Corpus Uterine Cancer			2.5	10	20	35	55	70	82.5		male	Black	Age at onset
Corpus Uterine Cancer			0	0	0	0	0	0	0	0	male	White	Prevalence
Corpus Uterine Cancer			0	0	0	0	0	0	0	0	male	White	Incidence
Corpus Uterine Cancer			0	0	0	0	0	0	0		male	White	Duration
Corpus Uterine Cancer			0.0957	0.1002	0.1002	0.1002	0.093	0.0777	0.0777		male	White	Disability weight
Corpus Uterine Cancer			2.5	10	20	35	55	70	82.5		male	White	Age at onset
Corpus Uterine Cancer			0	0	120.781	8087.65	53229.8	40112.5	49859	151410	female	All	Prevalence
Corpus Uterine Cancer			0	0	39.1952	2173.23	14098	11143.4	9616.99	37070.8	female	All	Incidence
Corpus Uterine Cancer			0	0	4.62936	4.67683	4.52077	4.21397	3.43		female	All	Duration
Corpus Uterine Cancer			0.0957	0.1002	0.110787	0.106482	0.101923	0.095603	0.100244		female	All	Disability weight
Corpus Uterine Cancer			2.5	10	21.6218	39.4734	56.4813	70.0948	81.5094		female	All	Age at onset
Corpus Uterine Cancer			0	0	0.780884	72.646	388.76	192.547	200.96	855.694	female	American Indian	Prevalence
Corpus Uterine Cancer			0	0	0.195221	19.2298	101.006	52.4017	37.9894	210.822	female	American Indian	Incidence
Corpus Uterine Cancer			4.7	4.7	4.7	4.7	4.6	4.3	3.5		female	American Indian	Duration
Corpus Uterine Cancer			0.0960491	0.100547	0.110627	0.106451	0.101769	0.095244	0.0997916		female	American Indian	Disability weight
Corpus Uterine Cancer			2.5	10	21.8	39.6	56.5	70.1	81.5		female	American Indian	Age at onset
Corpus Uterine Cancer			0	0	33	231	1395	488	489	2636	female	Asian	Prevalence
Corpus Uterine Cancer			0	0	11	64	371	136	95	677	female	Asian	Incidence
Corpus Uterine Cancer			4.6	4.6	4.6	4.6	4.5	4.2	3.4		female	Asian	Duration
Corpus Uterine Cancer			0.0960567	0.100554	0.110854	0.106587	0.101964	0.0956627	0.100443		female	Asian	Disability weight
Corpus Uterine Cancer			2.5	10	21.5	39.3	56.3	70.1	81.5		female	Asian	Age at onset
Corpus Uterine Cancer			0	0	25	781	2848	2075	1915	7644	female	Black	Prevalence
Corpus Uterine Cancer			0	0	8	219	984	791	558	2560	female	Black	Incidence
Corpus Uterine Cancer			4.5	4.5	4.5	4.5	3.5	3.1	2.3		female	Black	Duration
Corpus Uterine Cancer			0.0960646	0.100562	0.111092	0.106729	0.104531	0.102058	0.111371		female	Black	Disability weight
Corpus Uterine Cancer			2.5	10	21.4	38.8	56.9	69.8	82.2		female	Black	Age at onset
Corpus Uterine Cancer			0	0	62	7003	48598	37357	47254	140274	female	White	Prevalence
Corpus Uterine Cancer			0	0	20	1871	12642	10164	8926	33623	female	White	Incidence
Corpus Uterine Cancer			4.7	4.7	4.7	4.7	4.6	4.3	3.5		female	White	Duration
Corpus Uterine Cancer			0.0960491	0.100547	0.110627	0.106451	0.101769	0.095244	0.0997916		female	White	Disability weight
Corpus Uterine Cancer			2.5	10	21.8	39.6	56.5	70.1	81.5		female	White	Age at onset
Dementia			138	1046.07	2509.02	25499	65856.7	173724	576863	845636	male	All	Prevalence
Dementia			59	137	327	1778	8011	28314	73405	112031	male	All	Incidence
Dementia			41	44	42	34	22	12	6	9	male	All	Duration
Dementia			0.63	0.63	0.63	0.63	0.63	0.63	0.63	0.63	male	All	Disability weight
Dementia			3	13	21	40	58	70	81	76	male	All	Age at onset
Dementia			1	13	27	220	439	810	2419	3929	male	American Indian	Prevalence
Dementia			1	2	4	15	53	132	308	514	male	American Indian	Incidence
Dementia			41	44	42	34	22	12	6	9	male	American Indian	Duration
Dementia			0.63	0.63	0.63	0.63	0.63	0.63	0.63	0.63	male	American Indian	Disability weight
Dementia			3	13	21	40	58	70	81	76	male	American Indian	Age at onset
Dementia			6	41	101	999	2113	3853	10764	17877	male	Asian	Prevalence
Dementia			3	5	13	70	257	628	1370	2345	male	Asian	Incidence
Dementia			41	44	42	34	22	12	6	9	male	Asian	Duration
Dementia			0.63	0.63	0.63	0.63	0.63	0.63	0.63	0.63	male	Asian	Disability weight
Dementia			3	13	21	40	58	70	81	76	male	Asian	Age at onset
Dementia			21	162	371	3083	6286	14241	40943	65107	male	Black	Prevalence
Dementia			9	21	48	215	765	2321	5210	8589	male	Black	Incidence
Dementia			41	44	42	34	22	12	6	9	male	Black	Duration
Dementia			1	1	1	1	1	1	1	1	male	Black	Disability weight
Dementia			3	13	21	40	58	70	81	76	male	Black	Age at onset
Dementia			109	830	2009	21197	57018	154821	522738	758723	male	White	Prevalence
Dementia			47	109	262	1478	6936	25233	66518	100582	male	White	Incidence
Dementia			41	44	42	34	22	12	6	9	male	White	Duration
Dementia			0.63	0.63	0.63	0.63	0.63	0.63	0.63	0.63	male	White	Disability weight
Dementia			3	13	21	40	58	70	81	76	male	White	Age at onset
Dementia			131.493	995.854	2265.7	19907.6	55019.7	132043	968453	1.17882e+06	female	All	Prevalence
Dementia			57	130.561	246.317	1487.83	5987.57	23211.1	133525	164645	female	All	Incidence
Dementia			43	47	45	36	24	13	7	9	female	All	Duration
Dementia			0.63	0.63	0.63	0.63	0.63	0.63	0.63	0.63	female	All	Disability weight
Dementia			3	9	21	40	57	70	81	78	female	All	Age at onset
Dementia			1	12	25	169	374	600	3740	4921	female	American Indian	Prevalence
Dementia			1	2	3	13	41	105	516	679	female	American Indian	Incidence
Dementia			43	47	45	36	24	13	7	9	female	American Indian	Duration
Dementia			0.63	0.63	0.63	0.63	0.63	0.63	0.63	0.63	female	American Indian	Disability weight
Dementia			3	9	21	40	57	70	81	78	female	American Indian	Age at onset
Dementia			6	39	94	846	1899	3237	14116	20237	female	Asian	Prevalence
Dementia			2	5	10	63	207	569	1946	2803	female	Asian	Incidence
Dementia			43	47	45	36	24	13	7	9	female	Asian	Duration
Dementia			0.63	0.63	0.63	0.63	0.63	0.63	0.63	0.63	female	Asian	Disability weight
Dementia			3	9	21	40	57	70	81	78	female	Asian	Age at onset
Dementia			20	157	353	2691	6123	12140	74180	95664	female	Black	Prevalence
Dementia			9	21	38	201	666	2134	10228	13297	female	Black	Incidence
Dementia			43	47	45	36	24	13	7	9	female	Black	Duration
Dementia			0.63	0.63	0.63	0.63	0.63	0.63	0.63	0.63	female	Black	Disability weight
Dementia			3	9	21	40	57	70	81	78	female	Black	Age at onset
Dementia			104	787	1794	16202	46624	116066	876416	1057994	female	White	Prevalence
Dementia			45	103	195	1211	5074	20403	120836	147866	female	White	Incidence
Dementia			43	47	45	36	24	13	7	9	female	White	Duration
Dementia			0.63	0.63	0.63	0.63	0.63	0.63	0.63	0.63	female	White	Disability weight
Dementia			3	9	21	40	57	70	81	78	female	White	Age at onset
Diabetes Mellitus	Diabetic Retinopathy		0	0	1739.53	38395.6	120235	68559.6	41742.5	270672	male	All	Prevalence
Diabetes Mellitus	Diabetic Foot		11	103.251	429.621	7417.83	20777.8	12937.5	13214.9	54892.1	male	All	Prevalence
Diabetes Mellitus	Diabetic Amputation		0	0	1739.53	38395.6	120235	68559.6	41742.5	270672	male	All	Prevalence
Diabetes Mellitus	Diabetes Mellitus		2289	22919.2	96535.1	886897	2.42535e+06	1.41051e+06	1.10113e+06	5.94563e+06	male	All	Prevalence
Diabetes Mellitus	Diabetic Retinopathy		0	0	367	3622	10861	6145	4399	25394	male	All	Incidence
Diabetes Mellitus	Diabetic Foot		89	793	3126	36582	118183	69570	51290	279631	male	All	Incidence
Diabetes Mellitus	Diabetic Amputation		0	0	367	3622	10861	6145	4399	25394	male	All	Incidence
Diabetes Mellitus	Diabetes Mellitus		934	2794	12899	59698	177210	60422	40235	354191	male	All	Incidence
Diabetes Mellitus	Diabetic Retinopathy		0	0	32	25	14	7	3	12	male	All	Duration
Diabetes Mellitus	Diabetic Foot		19	15	14	12	9	9	6	9	male	All	Duration
Diabetes Mellitus	Diabetic Amputation		0	0	32	25	14	7	3	11	male	All	Duration
Diabetes Mellitus	Diabetes Mellitus		54	49	42	32	19	10	5	19	male	All	Duration
Diabetes Mellitus	Diabetic Retinopathy		0.51	0.51	0.51	0.51	0.51	0.51	0.51	0.51	male	All	Disability weight
Diabetes Mellitus	Diabetic Foot		0.13	0.13	0.13	0.13	0.13	0.13	0.13	0.13	male	All	Disability weight
Diabetes Mellitus	Diabetic Amputation		0.09	0.09	0.09	0.09	0.09	0.09	0.09	0.09	male	All	Disability weight
Diabetes Mellitus	Diabetes Mellitus		0.02	0.02	0.02	0.02	0.02	0.02	0.02	0.02	male	All	Disability weight
Diabetes Mellitus	Diabetic Retinopathy		0	0	20	35	55	70	81	60	male	All	Age at onset
Diabetes Mellitus	Diabetic Foot		4	13	21	38	47	66	78	55	male	All	Age at onset
Diabetes Mellitus	Diabetic Amputation		0	0	20	35	55	70	81	62	male	All	Age at onset
Diabetes Mellitus	Diabetes Mellitus		0	0	0	35	55	70	81	54	male	All	Age at onset
Diabetes Mellitus	Diabetic Retinopathy		0	0	20	288	755	312	171	1545	male	American Indian	Prevalence
Diabetes Mellitus	Diabetic Foot		0	1	5	58	128	59	56	306	male	American Indian	Prevalence
Diabetes Mellitus	Diabetic Amputation		0	0	20	288	755	312	171	1545	male	American Indian	Prevalence
Diabetes Mellitus	Diabetes Mellitus		25	290	1086	6479	14762	6281	4437	33361	male	American Indian	Prevalence
Diabetes Mellitus	Diabetic Retinopathy		0	0	4	26	67	28	18	143	male	American Indian	Incidence
Diabetes Mellitus	Diabetic Foot		1	10	35	267	719	310	207	1549	male	American Indian	Incidence
Diabetes Mellitus	Diabetic Amputation		0	0	4	26	67	28	18	143	male	American Indian	Incidence
Diabetes Mellitus	Diabetes Mellitus		10	35	144	390	1114	268	161	2122	male	American Indian	Incidence
Diabetes Mellitus	Diabetic Retinopathy		0	0	32	25	14	7	3	12	male	American Indian	Duration
Diabetes Mellitus	Diabetic Foot		0	0	0	0	0	0	0	0	male	American Indian	Duration
Diabetes Mellitus	Diabetic Amputation		0	0	32	25	14	7	3	12	male	American Indian	Duration
Diabetes Mellitus	Diabetes Mellitus		4	10	10	9	6	5	4	7	male	American Indian	Duration
Diabetes Mellitus	Diabetic Retinopathy		0.51	0.51	0.51	0.51	0.51	0.51	0.51	0.51	male	American Indian	Disability weight
Diabetes Mellitus	Diabetic Foot		0.13	0.13	0.13	0.13	0.13	0.13	0.13	0.13	male	American Indian	Disability weight
Diabetes Mellitus	Diabetic Amputation		0.09	0.09	0.09	0.09	0.09	0.09	0.09	0.09	male	American Indian	Disability weight
Diabetes Mellitus	Diabetes Mellitus		0.02	0.02	0.02	0.02	0.02	0.02	0.02	0.02	male	American Indian	Disability weight
Diabetes Mellitus	Diabetic Retinopathy		0	0	20	35	55	70	81	60	male	American Indian	Age at onset
Diabetes Mellitus	Diabetic Foot		3	10	20	35	55	70	81	57	male	American Indian	Age at onset
Diabetes Mellitus	Diabetic Amputation		0	0	20	35	55	70	81	60	male	American Indian	Age at onset
Diabetes Mellitus	Diabetes Mellitus		1	12	21	31	49	70	81	48	male	American Indian	Age at onset
Diabetes Mellitus	Diabetic Retinopathy		0	0	47	1198	2784	1141	657	5827	male	Asian	Prevalence
Diabetes Mellitus	Diabetic Foot		0	4	14	185	392	160	107	862	male	Asian	Prevalence
Diabetes Mellitus	Diabetic Amputation		0	0	47	1198	2784	1141	657	5827	male	Asian	Prevalence
Diabetes Mellitus	Diabetes Mellitus		64	762	2548	26495	47633	19210	13682	110394	male	Asian	Prevalence
Diabetes Mellitus	Diabetic Retinopathy		0	0	10	108	199	78	53	448	male	Asian	Incidence
Diabetes Mellitus	Diabetic Foot		2	26	83	1093	2321	947	637	5110	male	Asian	Incidence
Diabetes Mellitus	Diabetic Amputation		0	0	10	108	199	78	53	448	male	Asian	Incidence
Diabetes Mellitus	Diabetes Mellitus		26	107	272	1939	2881	975	612	6812	male	Asian	Incidence
Diabetes Mellitus	Diabetic Retinopathy		0	0	42	32	18	9	4	19	male	Asian	Duration
Diabetes Mellitus	Diabetic Foot		0	0	0	0	0	0	0	0	male	Asian	Duration
Diabetes Mellitus	Diabetic Amputation		0	0	42	32	18	9	4	19	male	Asian	Duration
Diabetes Mellitus	Diabetes Mellitus		63	58	50	38	23	12	6	26	male	Asian	Duration
Diabetes Mellitus	Diabetic Retinopathy		0.51	0.51	0.51	0.51	0.51	0.51	0.51	0.51	male	Asian	Disability weight
Diabetes Mellitus	Diabetic Foot		0.13	0.13	0.13	0.13	0.13	0.13	0.13	0.13	male	Asian	Disability weight
Diabetes Mellitus	Diabetic Amputation		0.09	0.09	0.09	0.09	0.09	0.09	0.09	0.09	male	Asian	Disability weight
Diabetes Mellitus	Diabetes Mellitus		0.02	0.02	0.02	0.02	0.02	0.02	0.02	0.02	male	Asian	Disability weight
Diabetes Mellitus	Diabetic Retinopathy		0	0	20	35	55	70	81	55	male	Asian	Age at onset
Diabetes Mellitus	Diabetic Foot		3	10	20	35	55	70	81	56	male	Asian	Age at onset
Diabetes Mellitus	Diabetic Amputation		0	0	20	35	55	70	81	55	male	Asian	Age at onset
Diabetes Mellitus	Diabetes Mellitus		0	0	0	35	55	70	81	50	male	Asian	Age at onset
Diabetes Mellitus	Diabetic Retinopathy		0	0	236	9154	18761	7547	3862	39560	male	Black	Prevalence
Diabetes Mellitus	Diabetic Foot		2	15	71	1593	3668	1531	970	7850	male	Black	Prevalence
Diabetes Mellitus	Diabetic Amputation		0	0	326	11037	27804	14408	10468	64043	male	Black	Prevalence
Diabetes Mellitus	Diabetes Mellitus		274	2620	12991	228518	447062	184478	124191	1000134	male	Black	Prevalence
Diabetes Mellitus	Diabetic Retinopathy		0	0	49	933	1872	750	477	4082	male	Black	Incidence
Diabetes Mellitus	Diabetic Foot		11	91	421	9426	21784	9099	5785	46616	male	Black	Incidence
Diabetes Mellitus	Diabetic Amputation		0	0	49	933	1872	750	477	4082	male	Black	Incidence
Diabetes Mellitus	Diabetes Mellitus		112	304	1921	19771	28581	7984	4597	63270	male	Black	Incidence
Diabetes Mellitus	Diabetic Retinopathy		0	0	29	20	10	6	3	11	male	Black	Duration
Diabetes Mellitus	Diabetic Foot		0	0	0	0	0	0	0	0	male	Black	Duration
Diabetes Mellitus	Diabetic Amputation		0	0	29	20	10	6	3	11	male	Black	Duration
Diabetes Mellitus	Diabetes Mellitus		50	45	37	27	16	9	5	18	male	Black	Duration
Diabetes Mellitus	Diabetic Retinopathy		1	1	1	1	1	1	1	1	male	Black	Disability weight
Diabetes Mellitus	Diabetic Foot		0	0	0	0	0	0	0	0	male	Black	Disability weight
Diabetes Mellitus	Diabetic Amputation		0	0	0	0	0	0	0	0	male	Black	Disability weight
Diabetes Mellitus	Diabetes Mellitus		0	0	0	0	0	0	0	0	male	Black	Disability weight
Diabetes Mellitus	Diabetic Retinopathy		0	0	20	35	54	70	81	55	male	Black	Age at onset
Diabetes Mellitus	Diabetic Foot		3	10	20	35	54	70	81	56	male	Black	Age at onset
Diabetes Mellitus	Diabetic Amputation		0	0	20	35	54	70	81	55	male	Black	Age at onset
Diabetes Mellitus	Diabetes Mellitus		3	10	20	35	53	70	80	50	male	Black	Age at onset
Diabetes Mellitus	Diabetic Retinopathy		0	0	1437	27756	97935	59560	37052	223740	male	White	Prevalence
Diabetes Mellitus	Diabetic Foot		9	83	340	5582	16590	11188	12082	45874	male	White	Prevalence
Diabetes Mellitus	Diabetic Amputation		0	0	1437	27756	97935	59560	37052	223740	male	White	Prevalence
Diabetes Mellitus	Diabetes Mellitus		1926	19247	79910	625405	1915896	1200537	958824	4801745	male	White	Prevalence
Diabetes Mellitus	Diabetic Retinopathy		0	0	304	2554	8722	5290	3851	20721	male	White	Incidence
Diabetes Mellitus	Diabetic Foot		75	666	2587	25796	93358	59214	44661	226356	male	White	Incidence
Diabetes Mellitus	Diabetic Amputation		0	0	304	2554	8722	5290	3851	20721	male	White	Incidence
Diabetes Mellitus	Diabetes Mellitus		786	2347	10563	37598	144633	51195	34865	281987	male	White	Incidence
Diabetes Mellitus	Diabetic Retinopathy		0	0	32	25	14	7	3	12	male	White	Duration
Diabetes Mellitus	Diabetic Foot		0	0	0	0	0	0	0	0	male	White	Duration
Diabetes Mellitus	Diabetic Amputation		0	0	32	25	14	7	3	12	male	White	Duration
Diabetes Mellitus	Diabetes Mellitus		54	49	42	32	19	10	5	19	male	White	Duration
Diabetes Mellitus	Diabetic Retinopathy		0.51	0.51	0.51	0.51	0.51	0.51	0.51	0.51	male	White	Disability weight
Diabetes Mellitus	Diabetic Foot		0.13	0.13	0.13	0.13	0.13	0.13	0.13	0.13	male	White	Disability weight
Diabetes Mellitus	Diabetic Amputation		0.09	0.09	0.09	0.09	0.09	0.09	0.09	0.09	male	White	Disability weight
Diabetes Mellitus	Diabetes Mellitus		0.02	0.02	0.02	0.02	0.02	0.02	0.02	0.02	male	White	Disability weight
Diabetes Mellitus	Diabetic Retinopathy		0	0	20	35	55	70	81	60	male	White	Age at onset
Diabetes Mellitus	Diabetic Foot		3	10	20	35	55	70	81	61	male	White	Age at onset
Diabetes Mellitus	Diabetic Amputation		0	0	20	35	55	70	81	60	male	White	Age at onset
Diabetes Mellitus	Diabetes Mellitus		0	0	0	35	55	70	81	55	male	White	Age at onset
Diabetes Mellitus	Diabetic Retinopathy		0	0	1638.48	50479.8	146406	96346.3	93383.9	388254	female	All	Prevalence
Diabetes Mellitus	Diabetic Foot		9.10763	138.433	629.312	8747.93	27217.1	19596.1	22504.5	78842.5	female	All	Prevalence
Diabetes Mellitus	Diabetic Amputation		0	0	1638.48	50479.8	146406	96346.3	93383.9	388254	female	All	Prevalence
Diabetes Mellitus	Diabetes Mellitus		1350.39	18567.9	86031.8	1.11196e+06	2.6442e+06	1.66366e+06	1.8252e+06	7.35097e+06	female	All	Prevalence
Diabetes Mellitus	Diabetic Retinopathy		0	0	329.816	4486.74	11009.8	6937.18	7460.76	30224.3	female	All	Incidence
Diabetes Mellitus	Diabetic Foot		58	587.392	2639.71	44949.4	129145	82368.6	84989.4	344737	female	All	Incidence
Diabetes Mellitus	Diabetic Amputation		0	0	329.816	4486.74	11009.8	6937.18	7460.76	30224.3	female	All	Incidence
Diabetes Mellitus	Diabetes Mellitus		547	2648.52	11328	79454.1	158446	61002.7	57390.8	370817	female	All	Incidence
Diabetes Mellitus	Diabetic Retinopathy		0	0	45	32	18	9	4	15	female	All	Duration
Diabetes Mellitus	Diabetic Foot		20	15	15	14	10	10	5	9	female	All	Duration
Diabetes Mellitus	Diabetic Amputation		0	0	45	32	18	9	4	10	female	All	Duration
Diabetes Mellitus	Diabetes Mellitus		66	61	52	39	23	12	6	23	female	All	Duration
Diabetes Mellitus	Diabetic Retinopathy		0.51	0.51	0.51	0.51	0.51	0.51	0.51	0.51	female	All	Disability weight
Diabetes Mellitus	Diabetic Foot		0.13	0.13	0.13	0.13	0.13	0.13	0.13	0.13	female	All	Disability weight
Diabetes Mellitus	Diabetic Amputation		0.09	0.09	0.09	0.09	0.09	0.09	0.09	0.09	female	All	Disability weight
Diabetes Mellitus	Diabetes Mellitus		0.02	0.02	0.02	0.02	0.02	0.02	0.02	0.02	female	All	Disability weight
Diabetes Mellitus	Diabetic Retinopathy		0	0	20	35	55	70	81	61	female	All	Age at onset
Diabetes Mellitus	Diabetic Foot		4	13	21	32	50	66	86	60	female	All	Age at onset
Diabetes Mellitus	Diabetic Amputation		0	0	20	35	55	70	81	69	female	All	Age at onset
Diabetes Mellitus	Diabetes Mellitus		3	10	20	35	55	70	81	56	female	All	Age at onset
Diabetes Mellitus	Diabetic Retinopathy		0	0	17	391	914	411	347	2080	female	American Indian	Prevalence
Diabetes Mellitus	Diabetic Foot		0	1	7	70	176	87	86	428	female	American Indian	Prevalence
Diabetes Mellitus	Diabetic Amputation		0	0	17	391	914	411	347	2080	female	American Indian	Prevalence
Diabetes Mellitus	Diabetes Mellitus		15	241	922	8501	16127	6921	6581	39308	female	American Indian	Prevalence
Diabetes Mellitus	Diabetic Retinopathy		0	0	4	34	67	29	27	161	female	American Indian	Incidence
Diabetes Mellitus	Diabetic Foot		1	8	28	344	788	343	306	1817	female	American Indian	Incidence
Diabetes Mellitus	Diabetic Amputation		0	0	4	34	67	29	27	161	female	American Indian	Incidence
Diabetes Mellitus	Diabetes Mellitus		6	34	115	592	951	253	204	2156	female	American Indian	Incidence
Diabetes Mellitus	Diabetic Retinopathy		0	0	45	32	18	9	4	14	female	American Indian	Duration
Diabetes Mellitus	Diabetic Foot		0	0	0	0	0	0	0	0	female	American Indian	Duration
Diabetes Mellitus	Diabetic Amputation		0	0	45	32	18	9	4	14	female	American Indian	Duration
Diabetes Mellitus	Diabetes Mellitus		4	10	10	9	6	5	4	7	female	American Indian	Duration
Diabetes Mellitus	Diabetic Retinopathy		0.51	0.51	0.51	0.51	0.51	0.51	0.51	0.51	female	American Indian	Disability weight
Diabetes Mellitus	Diabetic Foot		0.13	0.13	0.13	0.13	0.13	0.13	0.13	0.13	female	American Indian	Disability weight
Diabetes Mellitus	Diabetic Amputation		0.09	0.09	0.09	0.09	0.09	0.09	0.09	0.09	female	American Indian	Disability weight
Diabetes Mellitus	Diabetes Mellitus		0.02	0.02	0.02	0.02	0.02	0.02	0.02	0.02	female	American Indian	Disability weight
Diabetes Mellitus	Diabetic Retinopathy		0	0	20	35	55	70	81	62	female	American Indian	Age at onset
Diabetes Mellitus	Diabetic Foot		3	10	20	35	55	70	81	58	female	American Indian	Age at onset
Diabetes Mellitus	Diabetic Amputation		0	0	20	35	55	70	81	62	female	American Indian	Age at onset
Diabetes Mellitus	Diabetes Mellitus		1	12	20	30	53	68	81	49	female	American Indian	Age at onset
Diabetes Mellitus	Diabetic Retinopathy		0	0	47	1536	3767	1944	1281	8575	female	Asian	Prevalence
Diabetes Mellitus	Diabetic Foot		0	33	13	228	509	238	151	1172	female	Asian	Prevalence
Diabetes Mellitus	Diabetic Amputation		0	0	47	1536	3767	1944	1281	8575	female	Asian	Prevalence
Diabetes Mellitus	Diabetes Mellitus		48	638	2470	33342	61656	28426	19298	145878	female	Asian	Prevalence
Diabetes Mellitus	Diabetic Retinopathy		0	0	9	135	257	119	79	598	female	Asian	Incidence
Diabetes Mellitus	Diabetic Foot		2	20	76	1348	3011	1407	899	6763	female	Asian	Incidence
Diabetes Mellitus	Diabetic Amputation		0	0	9	135	257	119	79	598	female	Asian	Incidence
Diabetes Mellitus	Diabetes Mellitus		20	93	280	2466	3530	1133	635	8156	female	Asian	Incidence
Diabetes Mellitus	Diabetic Retinopathy		0	0	51	38	22	12	5	22	female	Asian	Duration
Diabetes Mellitus	Diabetic Foot		0	0	0	0	0	0	0	0	female	Asian	Duration
Diabetes Mellitus	Diabetic Amputation		0	0	51	38	22	12	5	22	female	Asian	Duration
Diabetes Mellitus	Diabetes Mellitus		73	67	57	44	26	15	7	30	female	Asian	Duration
Diabetes Mellitus	Diabetic Retinopathy		0.51	0.51	0.51	0.51	0.51	0.51	0.51	0.51	female	Asian	Disability weight
Diabetes Mellitus	Diabetic Foot		0.13	0.13	0.13	0.13	0.13	0.13	0.13	0.13	female	Asian	Disability weight
Diabetes Mellitus	Diabetic Amputation		0.09	0.09	0.09	0.09	0.09	0.09	0.09	0.09	female	Asian	Disability weight
Diabetes Mellitus	Diabetes Mellitus		0.02	0.02	0.02	0.02	0.02	0.02	0.02	0.02	female	Asian	Disability weight
Diabetes Mellitus	Diabetic Retinopathy		0	0	20	35	55	70	82	56	female	Asian	Age at onset
Diabetes Mellitus	Diabetic Foot		3	10	20	35	55	70	81	57	female	Asian	Age at onset
Diabetes Mellitus	Diabetic Amputation		0	0	20	35	55	70	82	56	female	Asian	Age at onset
Diabetes Mellitus	Diabetes Mellitus		3	10	20	35	55	70	82	51	female	Asian	Age at onset
Diabetes Mellitus	Diabetic Retinopathy		0	0	326	11037	27804	14408	10468	64043	female	Black	Prevalence
Diabetes Mellitus	Diabetic Foot		1	11	87	1737	4576	2410	2005	10827	female	Black	Prevalence
Diabetes Mellitus	Diabetic Amputation		0	0	326	11037	27804	14408	10468	64043	female	Black	Prevalence
Diabetes Mellitus	Diabetes Mellitus		143	2049	16834	254122	555515	289309	256984	1374956	female	Black	Prevalence
Diabetes Mellitus	Diabetic Retinopathy		0	0	65	1025	2313	1206	1050	5660	female	Black	Incidence
Diabetes Mellitus	Diabetic Foot		6	65	517	10272	27132	14324	11966	64282	female	Black	Incidence
Diabetes Mellitus	Diabetic Amputation		0	0	65	1025	2313	1206	1050	5660	female	Black	Incidence
Diabetes Mellitus	Diabetes Mellitus		58	295	2724	19524	35439	10594	8672	77306	female	Black	Incidence
Diabetes Mellitus	Diabetic Retinopathy		0	0	39	27	14	7	4	13	female	Black	Duration
Diabetes Mellitus	Diabetic Foot		0	0	0	0	0	0	0	0	female	Black	Duration
Diabetes Mellitus	Diabetic Amputation		0	0	39	27	14	7	4	13	female	Black	Duration
Diabetes Mellitus	Diabetes Mellitus		60	56	47	34	19	11	5	21	female	Black	Duration
Diabetes Mellitus	Diabetic Retinopathy		0.51	0.51	0.51	0.51	0.51	0.51	0.51	0.51	female	Black	Disability weight
Diabetes Mellitus	Diabetic Foot		0.13	0.13	0.13	0.13	0.13	0.13	0.13	0.13	female	Black	Disability weight
Diabetes Mellitus	Diabetic Amputation		0.09	0.09	0.09	0.09	0.09	0.09	0.09	0.09	female	Black	Disability weight
Diabetes Mellitus	Diabetes Mellitus		0.02	0.02	0.02	0.02	0.02	0.02	0.02	0.02	female	Black	Disability weight
Diabetes Mellitus	Diabetic Retinopathy		0	0	20	35	55	70	81	59	female	Black	Age at onset
Diabetes Mellitus	Diabetic Foot		3	10	20	35	55	70	81	59	female	Black	Age at onset
Diabetes Mellitus	Diabetic Amputation		0	0	20	35	55	70	81	59	female	Black	Age at onset
Diabetes Mellitus	Diabetes Mellitus		3	10	20	35	54	70	81	53	female	Black	Age at onset
Diabetes Mellitus	Diabetic Retinopathy		0	0	1248	37516	113921	79583	81288	313556	female	White	Prevalence
Diabetes Mellitus	Diabetic Foot		8	93	522	6713	21956	16861	20262	66415	female	White	Prevalence
Diabetes Mellitus	Diabetic Amputation		0	0	1248	37516	113921	79583	81288	313556	female	White	Prevalence
Diabetes Mellitus	Diabetes Mellitus		1144	15640	65806	816000	2010901	1339000	1542337	5790828	female	White	Prevalence
Diabetes Mellitus	Diabetic Retinopathy		0	0	252	3293	8373	5583	6305	23806	female	White	Incidence
Diabetes Mellitus	Diabetic Foot		49	495	2019	32985	98214	66295	71818	271875	female	White	Incidence
Diabetes Mellitus	Diabetic Amputation		0	0	252	3293	8373	5583	6305	23806	female	White	Incidence
Diabetes Mellitus	Diabetes Mellitus		463	2226	8209	56872	118527	49022	47880	283199	female	White	Incidence
Diabetes Mellitus	Diabetic Retinopathy		0	0	45	32	18	9	4	14	female	White	Duration
Diabetes Mellitus	Diabetic Foot		0	0	0	0	0	0	0	0	female	White	Duration
Diabetes Mellitus	Diabetic Amputation		0	0	45	32	18	9	4	14	female	White	Duration
Diabetes Mellitus	Diabetes Mellitus		66	61	52	39	23	12	6	22	female	White	Duration
Diabetes Mellitus	Diabetic Retinopathy		0.51	0.51	0.51	0.51	0.51	0.51	0.51	0.51	female	White	Disability weight
Diabetes Mellitus	Diabetic Foot		0.13	0.13	0.13	0.13	0.13	0.13	0.13	0.13	female	White	Disability weight
Diabetes Mellitus	Diabetic Amputation		0.09	0.09	0.09	0.09	0.09	0.09	0.09	0.09	female	White	Disability weight
Diabetes Mellitus	Diabetes Mellitus		0.02	0.02	0.02	0.02	0.02	0.02	0.02	0.02	female	White	Disability weight
Diabetes Mellitus	Diabetic Retinopathy		0	0	20	35	55	70	81	62	female	White	Age at onset
Diabetes Mellitus	Diabetic Foot		3	10	20	35	55	70	81	63	female	White	Age at onset
Diabetes Mellitus	Diabetic Amputation		0	0	20	35	55	70	81	62	female	White	Age at onset
Diabetes Mellitus	Diabetes Mellitus		3	10	20	35	55	70	81	56	female	White	Age at onset
Down Syndrome			11598	25510	24042	53239	31582	9610	6279	161860	male	All	Prevalence
Down Syndrome			2719	0	0	0	0	0	0	2719	male	All	Incidence
Down Syndrome			66	0	0	0	0	0	0	66	male	All	Duration
Down Syndrome			0.59	0.59	0.59	0.59	0.59	0.59	0.59	0.59	male	All	Disability weight
Down Syndrome			0	0	0	0	0	0	0	0	male	All	Age at onset
Down Syndrome			120	305	262	459	211	45	26	1428	male	American Indian	Prevalence
Down Syndrome			28	0	0	0	0	0	0	28	male	American Indian	Incidence
Down Syndrome			66	0	0	0	0	0	0	66	male	American Indian	Duration
Down Syndrome			0.59	0.59	0.59	0.59	0.59	0.59	0.59	0.59	male	American Indian	Disability weight
Down Syndrome			0	0	0	0	0	0	0	0	male	American Indian	Age at onset
Down Syndrome			507	1010	967	2087	1013	213	117	5915	male	Asian	Prevalence
Down Syndrome			119	0	0	0	0	0	0	119	male	Asian	Incidence
Down Syndrome			66	0	0	0	0	0	0	66	male	Asian	Duration
Down Syndrome			0.59	0.59	0.59	0.59	0.59	0.59	0.59	0.59	male	Asian	Disability weight
Down Syndrome			0	0	0	0	0	0	0	0	male	Asian	Age at onset
Down Syndrome			1756	3946	3559	6437	3015	788	446	19947	male	Black	Prevalence
Down Syndrome			412	0	0	0	0	0	0	412	male	Black	Incidence
Down Syndrome			66	0	0	0	0	0	0	66	male	Black	Duration
Down Syndrome			1	1	1	1	1	1	1	1	male	Black	Disability weight
Down Syndrome			0	0	0	0	0	0	0	0	male	Black	Age at onset
Down Syndrome			9214	20249	19254	44256	27343	8564	5690	134571	male	White	Prevalence
Down Syndrome			2160	0	0	0	0	0	0	2160	male	White	Incidence
Down Syndrome			66	0	0	0	0	0	0	66	male	White	Duration
Down Syndrome			0.59	0.59	0.59	0.59	0.59	0.59	0.59	0.59	male	White	Disability weight
Down Syndrome			0	0	0	0	0	0	0	0	male	White	Age at onset
Down Syndrome			8276	18114	16924	39252	24084	8529	7931	123110	female	All	Prevalence
Down Syndrome			1950	0	0	0	0	0	0	1950	female	All	Incidence
Down Syndrome			68	0	0	0	0	0	0	68	female	All	Duration
Down Syndrome			0.59	0.59	0.59	0.59	0.59	0.59	0.59	0.59	female	All	Disability weight
Down Syndrome			0	0	0	0	0	0	0	0	female	All	Age at onset
Down Syndrome			88	221	188	333	164	39	31	1062	female	American Indian	Prevalence
Down Syndrome			21	0	0	0	0	0	0	21	female	American Indian	Incidence
Down Syndrome			68	0	0	0	0	0	0	68	female	American Indian	Duration
Down Syndrome			0.59	0.59	0.59	0.59	0.59	0.59	0.59	0.59	female	American Indian	Disability weight
Down Syndrome			0	0	0	0	0	0	0	0	female	American Indian	Age at onset
Down Syndrome			364	718	703	1668	831	209	116	4609	female	Asian	Prevalence
Down Syndrome			86	0	0	0	0	0	0	86	female	Asian	Incidence
Down Syndrome			68	0	0	0	0	0	0	68	female	Asian	Duration
Down Syndrome			0.59	0.59	0.59	0.59	0.59	0.59	0.59	0.59	female	Asian	Disability weight
Down Syndrome			0	0	0	0	0	0	0	0	female	Asian	Age at onset
Down Syndrome			1278	2855	2635	5306	2680	784	607	16145	female	Black	Prevalence
Down Syndrome			301	0	0	0	0	0	0	301	female	Black	Incidence
Down Syndrome			68	0	0	0	0	0	0	68	female	Black	Duration
Down Syndrome			0.59	0.59	0.59	0.59	0.59	0.59	0.59	0.59	female	Black	Disability weight
Down Syndrome			0	0	0	0	0	0	0	0	female	Black	Age at onset
Down Syndrome			6546	14321	13399	31945	20409	7497	7177	101294	female	White	Prevalence
Down Syndrome			1542	0	0	0	0	0	0	1542	female	White	Incidence
Down Syndrome			68	0	0	0	0	0	0	68	female	White	Duration
Down Syndrome			0.59	0.59	0.59	0.59	0.59	0.59	0.59	0.59	female	White	Disability weight
Down Syndrome			0	0	0	0	0	0	0	0	female	White	Age at onset
Drowning			305	208.744	557.87	415.065	291.228	47.259	0	1825.33	male	All	Prevalence
Drowning			113	442	982	657	67	142	8	2412	male	All	Incidence
Drowning			3	0	1	1	4	0	0	1	male	All	Duration
Drowning			0.16	0.12	0.1	0.16	0.34	0.15	0.06	0.13	male	All	Disability weight
Drowning			2	10	20	33	52	70	81	25	male	All	Age at onset
Drowning			0	0	0	0	0	0	0	0	male	American Indian	Prevalence
Drowning			1	7	14	7	0	1	0	30	male	American Indian	Incidence
Drowning			0	0	0	0	4	0	0	0	male	American Indian	Duration
Drowning			0.11	0.11	0.08	0.14	0.32	0.11	0.06	0.1	male	American Indian	Disability weight
Drowning			2	10	20	32	53	70	83	21	male	American Indian	Age at onset
Drowning			0	0	0	0	0	0	0	0	male	Asian	Prevalence
Drowning			3	13	28	17	0	2	0	64	male	Asian	Incidence
Drowning			0	0	0	0	5	0	0	0	male	Asian	Duration
Drowning			0.11	0.11	0.08	0.14	0.32	0.11	0.06	0.11	male	Asian	Disability weight
Drowning			0	0	0	8	16	0	0	2	male	Asian	Age at onset
Drowning			0	68	40	0	0	1	0	109	male	Black	Prevalence
Drowning			6	17	7	41	0	1	0	71	male	Black	Incidence
Drowning			0	4	6	0	3	2	0	2	male	Black	Duration
Drowning			0	0	0	0	0	0	0	0	male	Black	Disability weight
Drowning			2	10	20	39	53	69	82	27	male	Black	Age at onset
Drowning			305	125	507	415	291	46	0	1690	male	White	Prevalence
Drowning			102	405	933	593	67	138	8	2247	male	White	Incidence
Drowning			3	0	1	1	4	0	0	1	male	White	Duration
Drowning			0.17	0.12	0.1	0.16	0.34	0.15	0.06	0.13	male	White	Disability weight
Drowning			2	10	20	33	52	70	81	25	male	White	Age at onset
Drowning			0	1.12735e-06	159.146	131.191	0	18.2533	0	308.591	female	All	Prevalence
Drowning			12	524.984	402.477	276.277	30.7169	6.84773	7.19498	1260.47	female	All	Incidence
Drowning			0	0	0	1	0	3	0	0	female	All	Duration
Drowning			0.16	0.09	0.19	0.11	0.22	0.48	0.11	0.13	female	All	Disability weight
Drowning			2	10	20	39	52	70	83	21	female	All	Age at onset
Drowning			0	0	0	0	0	0	0	0	female	American Indian	Prevalence
Drowning			0	8	6	2	0	0	0	16	female	American Indian	Incidence
Drowning			0	0	0	0	0	3	0	0	female	American Indian	Duration
Drowning			0.16	0.09	0.19	0.07	0.22	0.48	0.11	0.12	female	American Indian	Disability weight
Drowning			2	10	20	40	52	70	84	18	female	American Indian	Age at onset
Drowning			0	0	0	18	0	0	0	18	female	Asian	Prevalence
Drowning			0	21	15	12	0	0	0	47	female	Asian	Incidence
Drowning			0	0	0	2	0	4	0	0	female	Asian	Duration
Drowning			0.16	0.09	0.18	0.15	0.22	0.48	0.11	0.13	female	Asian	Disability weight
Drowning			0	0	7	5	0	70	0	3	female	Asian	Age at onset
Drowning			0	0	0	0	0	0	0	0	female	Black	Prevalence
Drowning			0	0	0	0	16	0	0	16	female	Black	Incidence
Drowning			0	2	1	2	0	2	0	0	female	Black	Duration
Drowning			0.16	0.12	0.17	0.2	0.2	0.48	0.11	0.2	female	Black	Disability weight
Drowning			2	10	20	38	50	70	83	50	female	Black	Age at onset
Drowning			0	0	159	116	0	18	0	293	female	White	Prevalence
Drowning			12	496	382	262	14	7	7	1181	female	White	Incidence
Drowning			0	0	0	0	0	3	0	0	female	White	Duration
Drowning			0.16	0.09	0.19	0.11	0.24	0.48	0.11	0.13	female	White	Disability weight
Drowning			2	10	20	38	55	70	83	21	female	White	Age at onset
Drug use	Stimulant/Hallucinogen Use		***!	***!	***!	***!	***!	***!	***!	***!	male	All	Prevalence
Drug use	Sedative Tranquilizer Use		***!	***!	***!	***!	***!	***!	***!	***!	male	All	Prevalence
Drug use	Marijuana Use		***!	***!	***!	***!	***!	***!	***!	***!	male	All	Prevalence
Drug use	Heroin/Methadone Use		***!	***!	***!	***!	***!	***!	***!	***!	male	All	Prevalence
Drug use	Cocaine/Opiate Use		***!	***!	***!	***!	***!	***!	***!	***!	male	All	Prevalence
Drug use	Stimulant/Hallucinogen Use		0	698	34995	11468	415	0	0	47575	male	All	Incidence
Drug use	Sedative Tranquilizer Use		0	83	5724	6863	2610	599	1323	17203	male	All	Incidence
Drug use	Marijuana Use		0	4167	214969	123107	6287	0	0	348531	male	All	Incidence
Drug use	Heroin/Methadone Use		0	0	253	1632	53	0	0	1938	male	All	Incidence
Drug use	Cocaine/Opiate Use		0	313	18385	19582	2075	4	0	40359	male	All	Incidence
Drug use	Stimulant/Hallucinogen Use		0	9	5	3	3	0	0	4	male	All	Duration
Drug use	Sedative Tranquilizer Use		0	9	6	5	5	4	3	5	male	All	Duration
Drug use	Marijuana Use		0	4	4	4	3	0	0	4	male	All	Duration
Drug use	Heroin/Methadone Use		0	0	14	14	14	0	0	14	male	All	Duration
Drug use	Cocaine/Opiate Use		0	2	8	5	5	5	0	6	male	All	Duration
Drug use	Stimulant/Hallucinogen Use		0	0.25	0.23	0.22	0.11	0	0	0.23	male	All	Disability weight
Drug use	Sedative Tranquilizer Use		0	0.28	0.28	0.28	0.28	0.28	0.28	0.28	male	All	Disability weight
Drug use	Marijuana Use		0	0.15	0.15	0.13	0.16	0	0	0.14	male	All	Disability weight
Drug use	Heroin/Methadone Use		0	0	0.38	0.38	0.33	0	0	0.38	male	All	Disability weight
Drug use	Cocaine/Opiate Use		0	0.21	0.21	0.21	0.29	0.29	0	0.22	male	All	Disability weight
Drug use	Stimulant/Hallucinogen Use		0	13	21	40	58	0	0	26	male	All	Age at onset
Drug use	Sedative Tranquilizer Use		0	13	21	40	58	70	81	40	male	All	Age at onset
Drug use	Marijuana Use		0	14	21	30	51	0	0	25	male	All	Age at onset
Drug use	Heroin/Methadone Use		0	0	23	33	47	0	0	32	male	All	Age at onset
Drug use	Cocaine/Opiate Use		0	13	21	40	58	70	0	32	male	All	Age at onset
Drug use	Stimulant/Hallucinogen Use		***!	***!	***!	***!	***!	***!	***!	***!	male	American Indian	Prevalence
Drug use	Sedative Tranquilizer Use		***!	***!	***!	***!	***!	***!	***!	***!	male	American Indian	Prevalence
Drug use	Marijuana Use		***!	***!	***!	***!	***!	***!	***!	***!	male	American Indian	Prevalence
Drug use	Heroin/Methadone Use		***!	***!	***!	***!	***!	***!	***!	***!	male	American Indian	Prevalence
Drug use	Cocaine/Opiate Use		***!	***!	***!	***!	***!	***!	***!	***!	male	American Indian	Prevalence
Drug use	Stimulant/Hallucinogen Use		0	8	381	99	3	0	0	491	male	American Indian	Incidence
Drug use	Sedative Tranquilizer Use		0	1	62	59	17	3	6	148	male	American Indian	Incidence
Drug use	Marijuana Use		0	54	2547	1062	25	0	0	3689	male	American Indian	Incidence
Drug use	Heroin/Methadone Use		0	0	3	14	0	0	0	17	male	American Indian	Incidence
Drug use	Cocaine/Opiate Use		0	4	219	145	9	0	0	377	male	American Indian	Incidence
Drug use	Stimulant/Hallucinogen Use		0	8	4	3	3	0	0	4	male	American Indian	Duration
Drug use	Sedative Tranquilizer Use		0	9	5	4	5	4	3	5	male	American Indian	Duration
Drug use	Marijuana Use		0	4	4	4	3	0	0	4	male	American Indian	Duration
Drug use	Heroin/Methadone Use		0	0	14	14	14	0	0	14	male	American Indian	Duration
Drug use	Cocaine/Opiate Use		0	12	8	6	6	5	0	7	male	American Indian	Duration
Drug use	Stimulant/Hallucinogen Use		0	0.23	0.23	0.22	0.25	0	0	0.23	male	American Indian	Disability weight
Drug use	Sedative Tranquilizer Use		0	0.28	0.28	0.28	0.28	0.28	0.28	0.28	male	American Indian	Disability weight
Drug use	Marijuana Use		0	0.15	0.15	0.13	0.16	0	0	0.14	male	American Indian	Disability weight
Drug use	Heroin/Methadone Use		0	0	0.38	0.38	0.33	0	0	0.38	male	American Indian	Disability weight
Drug use	Cocaine/Opiate Use		0	0.21	0.21	0.21	0.29	0	0	0.22	male	American Indian	Disability weight
Drug use	Stimulant/Hallucinogen Use		0	14	21	31	48	0	0	23	male	American Indian	Age at onset
Drug use	Sedative Tranquilizer Use		0	14	21	29	52	73	81	31	male	American Indian	Age at onset
Drug use	Marijuana Use		0	14	21	30	51	0	0	24	male	American Indian	Age at onset
Drug use	Heroin/Methadone Use		0	0	23	33	47	0	0	31	male	American Indian	Age at onset
Drug use	Cocaine/Opiate Use		0	14	21	30	57	66	0	25	male	American Indian	Age at onset
Drug use	Stimulant/Hallucinogen Use		***!	***!	***!	***!	***!	***!	***!	***!	male	Asian	Prevalence
Drug use	Sedative Tranquilizer Use		***!	***!	***!	***!	***!	***!	***!	***!	male	Asian	Prevalence
Drug use	Marijuana Use		***!	***!	***!	***!	***!	***!	***!	***!	male	Asian	Prevalence
Drug use	Heroin/Methadone Use		***!	***!	***!	***!	***!	***!	***!	***!	male	Asian	Prevalence
Drug use	Cocaine/Opiate Use		***!	***!	***!	***!	***!	***!	***!	***!	male	Asian	Prevalence
Drug use	Stimulant/Hallucinogen Use		0	28	1408	449	13	0	0	1898	male	Asian	Incidence
Drug use	Sedative Tranquilizer Use		0	3	230	269	84	13	25	624	male	Asian	Incidence
Drug use	Marijuana Use		0	180	9413	4834	119	0	0	14547	male	Asian	Incidence
Drug use	Heroin/Methadone Use		0	0	10	64	2	0	0	76	male	Asian	Incidence
Drug use	Cocaine/Opiate Use		0	14	811	660	42	0	0	1527	male	Asian	Incidence
Drug use	Stimulant/Hallucinogen Use		0	8	4	3	3	0	0	4	male	Asian	Duration
Drug use	Sedative Tranquilizer Use		0	9	5	4	5	4	3	4	male	Asian	Duration
Drug use	Marijuana Use		0	4	4	4	3	0	0	4	male	Asian	Duration
Drug use	Heroin/Methadone Use		0	0	14	14	14	0	0	14	male	Asian	Duration
Drug use	Cocaine/Opiate Use		0	12	8	6	6	5	0	7	male	Asian	Duration
Drug use	Stimulant/Hallucinogen Use		0	0.23	0.23	0.22	0.11	0	0	0.23	male	Asian	Disability weight
Drug use	Sedative Tranquilizer Use		0	0.28	0.28	0.28	0.28	0.28	0.28	0.28	male	Asian	Disability weight
Drug use	Marijuana Use		0	0.15	0.15	0.13	0.16	0	0	0.14	male	Asian	Disability weight
Drug use	Heroin/Methadone Use		0	0	0.38	0.38	0.33	0	0	0.38	male	Asian	Disability weight
Drug use	Cocaine/Opiate Use		0	0.21	0.21	0.21	0.29	0	0	0.22	male	Asian	Disability weight
Drug use	Stimulant/Hallucinogen Use		0	14	21	31	48	0	0	23	male	Asian	Age at onset
Drug use	Sedative Tranquilizer Use		0	14	21	29	52	73	81	32	male	Asian	Age at onset
Drug use	Marijuana Use		0	14	21	30	51	0	0	24	male	Asian	Age at onset
Drug use	Heroin/Methadone Use		0	0	23	33	47	0	0	32	male	Asian	Age at onset
Drug use	Cocaine/Opiate Use		0	14	21	30	57	66	0	26	male	Asian	Age at onset
Drug use	Stimulant/Hallucinogen Use		***!	***!	***!	***!	***!	***!	***!	***!	male	Black	Prevalence
Drug use	Sedative Tranquilizer Use		***!	***!	***!	***!	***!	***!	***!	***!	male	Black	Prevalence
Drug use	Marijuana Use		***!	***!	***!	***!	***!	***!	***!	***!	male	Black	Prevalence
Drug use	Heroin/Methadone Use		***!	***!	***!	***!	***!	***!	***!	***!	male	Black	Prevalence
Drug use	Cocaine/Opiate Use		***!	***!	***!	***!	***!	***!	***!	***!	male	Black	Prevalence
Drug use	Stimulant/Hallucinogen Use		0	108	5180	1387	40	0	0	6714	male	Black	Incidence
Drug use	Sedative Tranquilizer Use		0	13	847	830	249	49	94	2082	male	Black	Incidence
Drug use	Marijuana Use		0	324	15589	14682	2922	0	0	33517	male	Black	Incidence
Drug use	Heroin/Methadone Use		0	0	37	197	5	0	0	240	male	Black	Incidence
Drug use	Cocaine/Opiate Use		0	11	1206	4787	900	0	0	6904	male	Black	Incidence
Drug use	Stimulant/Hallucinogen Use		0	8	4	3	3	0	0	4	male	Black	Duration
Drug use	Sedative Tranquilizer Use		0	9	5	4	5	4	3	5	male	Black	Duration
Drug use	Marijuana Use		0	4	4	4	3	0	0	4	male	Black	Duration
Drug use	Heroin/Methadone Use		0	0	14	14	14	0	0	14	male	Black	Duration
Drug use	Cocaine/Opiate Use		0	12	8	6	4	0	0	6	male	Black	Duration
Drug use	Stimulant/Hallucinogen Use		0	0	0	0	0	0	0	0	male	Black	Disability weight
Drug use	Sedative Tranquilizer Use		0	0	0	0	0	0	0	0	male	Black	Disability weight
Drug use	Marijuana Use		0	0	0	0	0	0	0	0	male	Black	Disability weight
Drug use	Heroin/Methadone Use		0	0	0	0	0	0	0	0	male	Black	Disability weight
Drug use	Cocaine/Opiate Use		0	0	0	0	0	0	0	0	male	Black	Disability weight
Drug use	Stimulant/Hallucinogen Use		0	14	21	31	48	0	0	23	male	Black	Age at onset
Drug use	Sedative Tranquilizer Use		0	14	21	29	52	73	81	32	male	Black	Age at onset
Drug use	Marijuana Use		0	14	21	34	51	0	0	29	male	Black	Age at onset
Drug use	Heroin/Methadone Use		0	0	23	33	47	0	0	32	male	Black	Age at onset
Drug use	Cocaine/Opiate Use		0	14	22	33	51	0	0	33	male	Black	Age at onset
Drug use	Stimulant/Hallucinogen Use		***!	***!	***!	***!	***!	***!	***!	***!	male	White	Prevalence
Drug use	Sedative Tranquilizer Use		***!	***!	***!	***!	***!	***!	***!	***!	male	White	Prevalence
Drug use	Marijuana Use		***!	***!	***!	***!	***!	***!	***!	***!	male	White	Prevalence
Drug use	Heroin/Methadone Use		***!	***!	***!	***!	***!	***!	***!	***!	male	White	Prevalence
Drug use	Cocaine/Opiate Use		***!	***!	***!	***!	***!	***!	***!	***!	male	White	Prevalence
Drug use	Stimulant/Hallucinogen Use		0	554	28026	9533	359	0	0	38472	male	White	Incidence
Drug use	Sedative Tranquilizer Use		0	66	4584	5705	2260	534	1199	14348	male	White	Incidence
Drug use	Marijuana Use		0	3609	187419	102529	3221	0	0	296778	male	White	Incidence
Drug use	Heroin/Methadone Use		0	0	203	1357	46	0	0	1605	male	White	Incidence
Drug use	Cocaine/Opiate Use		0	284	16148	13990	1125	4	0	31551	male	White	Incidence
Drug use	Stimulant/Hallucinogen Use		0	8	4	3	3	0	0	4	male	White	Duration
Drug use	Sedative Tranquilizer Use		0	9	5	4	5	4	3	4	male	White	Duration
Drug use	Marijuana Use		0	4	4	4	3	0	0	4	male	White	Duration
Drug use	Heroin/Methadone Use		0	0	14	14	14	0	0	14	male	White	Duration
Drug use	Cocaine/Opiate Use		0	12	8	6	6	5	0	7	male	White	Duration
Drug use	Stimulant/Hallucinogen Use		0	0.23	0.23	0.22	0.25	0	0	0.23	male	White	Disability weight
Drug use	Sedative Tranquilizer Use		0	0.28	0.28	0.28	0.28	0.28	0.28	0.28	male	White	Disability weight
Drug use	Marijuana Use		0	0.15	0.15	0.13	0.16	0	0	0.14	male	White	Disability weight
Drug use	Heroin/Methadone Use		0	0	0.38	0.38	0.33	0	0	0.38	male	White	Disability weight
Drug use	Cocaine/Opiate Use		0	0.21	0.21	0.21	0.29	0.29	0	0.21	male	White	Disability weight
Drug use	Stimulant/Hallucinogen Use		0	14	21	31	48	0	0	23	male	White	Age at onset
Drug use	Sedative Tranquilizer Use		0	14	21	29	52	73	81	36	male	White	Age at onset
Drug use	Marijuana Use		0	14	21	30	51	0	0	24	male	White	Age at onset
Drug use	Heroin/Methadone Use		0	0	23	33	47	0	0	32	male	White	Age at onset
Drug use	Cocaine/Opiate Use		0	14	21	30	57	66	0	26	male	White	Age at onset
Drug use	Stimulant/Hallucinogen Use		***!	***!	***!	***!	***!	***!	***!	***!	female	All	Prevalence
Drug use	Sedative Tranquilizer Use		***!	***!	***!	***!	***!	***!	***!	***!	female	All	Prevalence
Drug use	Marijuana Use		***!	***!	***!	***!	***!	***!	***!	***!	female	All	Prevalence
Drug use	Heroin/Methadone Use		***!	***!	***!	***!	***!	***!	***!	***!	female	All	Prevalence
Drug use	Cocaine/Opiate Use		***!	***!	***!	***!	***!	***!	***!	***!	female	All	Prevalence
Drug use	Stimulant/Hallucinogen Use		0	287.131	14403.1	6042.84	931.077	0	0	21664.1	female	All	Incidence
Drug use	Sedative Tranquilizer Use		0	54.3905	2710.61	9329.66	1561.23	1078.5	53.0407	14787.4	female	All	Incidence
Drug use	Marijuana Use		0	944.905	50085.5	29475.1	798.598	0	0	81304.2	female	All	Incidence
Drug use	Heroin/Methadone Use		0	0	112	1803	39	0	0	1954	female	All	Incidence
Drug use	Cocaine/Opiate Use		0	113.162	5993.04	9443.81	1808.55	0	0	17358.6	female	All	Incidence
Drug use	Stimulant/Hallucinogen Use		0	9	5	3	3	0	0	4	female	All	Duration
Drug use	Sedative Tranquilizer Use		0	10	6	5	5	4	3	5	female	All	Duration
Drug use	Marijuana Use		0	4	4	4	4	0	0	4	female	All	Duration
Drug use	Heroin/Methadone Use		0	0	16	14	10	0	0	14	female	All	Duration
Drug use	Cocaine/Opiate Use		0	2	7	5	6	0	0	6	female	All	Duration
Drug use	Stimulant/Hallucinogen Use		0	0.25	0.16	0.2	0.15	0	0	0.17	female	All	Disability weight
Drug use	Sedative Tranquilizer Use		0	0.11	0.11	0.2	0.2	0.2	0.2	0.25	female	All	Disability weight
Drug use	Marijuana Use		0	0.14	0.14	0.13	0.13	0	0	0.13	female	All	Disability weight
Drug use	Heroin/Methadone Use		0	0	0.26	0.26	0.25	0	0	0.26	female	All	Disability weight
Drug use	Cocaine/Opiate Use		0	0.12	0.18	0.21	0.26	0	0	0.2	female	All	Disability weight
Drug use	Stimulant/Hallucinogen Use		0	9	21	40	57	0	0	28	female	All	Age at onset
Drug use	Sedative Tranquilizer Use		0	9	21	40	57	70	81	40	female	All	Age at onset
Drug use	Marijuana Use		0	14	21	30	48	0	0	24	female	All	Age at onset
Drug use	Heroin/Methadone Use		0	0	23	33	48	0	0	33	female	All	Age at onset
Drug use	Cocaine/Opiate Use		0	9	21	40	57	0	0	35	female	All	Age at onset
Drug use	Stimulant/Hallucinogen Use		***!	***!	***!	***!	***!	***!	***!	***!	female	American Indian	Prevalence
Drug use	Sedative Tranquilizer Use		***!	***!	***!	***!	***!	***!	***!	***!	female	American Indian	Prevalence
Drug use	Marijuana Use		***!	***!	***!	***!	***!	***!	***!	***!	female	American Indian	Prevalence
Drug use	Heroin/Methadone Use		***!	***!	***!	***!	***!	***!	***!	***!	female	American Indian	Prevalence
Drug use	Cocaine/Opiate Use		***!	***!	***!	***!	***!	***!	***!	***!	female	American Indian	Prevalence
Drug use	Stimulant/Hallucinogen Use		0	3	160	51	6	0	0	221	female	American Indian	Incidence
Drug use	Sedative Tranquilizer Use		0	1	30	79	11	5	0	126	female	American Indian	Incidence
Drug use	Marijuana Use		0	12	601	259	3	0	0	876	female	American Indian	Incidence
Drug use	Heroin/Methadone Use		0	0	1	15	0	0	0	17	female	American Indian	Incidence
Drug use	Cocaine/Opiate Use		0	1	66	52	14	0	0	134	female	American Indian	Incidence
Drug use	Stimulant/Hallucinogen Use		0	8	4	3	3	0	0	4	female	American Indian	Duration
Drug use	Sedative Tranquilizer Use		0	9	5	5	5	4	4	5	female	American Indian	Duration
Drug use	Marijuana Use		0	4	4	4	4	0	0	4	female	American Indian	Duration
Drug use	Heroin/Methadone Use		0	0	16	14	10	0	0	14	female	American Indian	Duration
Drug use	Cocaine/Opiate Use		0	12	8	7	6	0	0	7	female	American Indian	Duration
Drug use	Stimulant/Hallucinogen Use		0	0.16	0.16	0.2	0.15	0	0	0.17	female	American Indian	Disability weight
Drug use	Sedative Tranquilizer Use		0	0.11	0.11	0.2	0.2	0.2	0.2	0.25	female	American Indian	Disability weight
Drug use	Marijuana Use		0	0.14	0.14	0.13	0.13	0	0	0.13	female	American Indian	Disability weight
Drug use	Heroin/Methadone Use		0	0	0.26	0.26	0.25	0	0	0.26	female	American Indian	Disability weight
Drug use	Cocaine/Opiate Use		0	0.18	0.18	0.21	0.26	0	0	0.2	female	American Indian	Disability weight
Drug use	Stimulant/Hallucinogen Use		0	14	21	33	48	0	0	24	female	American Indian	Age at onset
Drug use	Sedative Tranquilizer Use		0	14	21	34	49	70	77	34	female	American Indian	Age at onset
Drug use	Marijuana Use		0	14	21	30	48	0	0	23	female	American Indian	Age at onset
Drug use	Heroin/Methadone Use		0	0	23	33	48	0	0	32	female	American Indian	Age at onset
Drug use	Cocaine/Opiate Use		0	14	21	35	51	0	0	29	female	American Indian	Age at onset
Drug use	Stimulant/Hallucinogen Use		***!	***!	***!	***!	***!	***!	***!	***!	female	Asian	Prevalence
Drug use	Sedative Tranquilizer Use		***!	***!	***!	***!	***!	***!	***!	***!	female	Asian	Prevalence
Drug use	Marijuana Use		***!	***!	***!	***!	***!	***!	***!	***!	female	Asian	Prevalence
Drug use	Heroin/Methadone Use		***!	***!	***!	***!	***!	***!	***!	***!	female	Asian	Prevalence
Drug use	Cocaine/Opiate Use		***!	***!	***!	***!	***!	***!	***!	***!	female	Asian	Prevalence
Drug use	Stimulant/Hallucinogen Use		0	11	598	257	32	0	0	898	female	Asian	Incidence
Drug use	Sedative Tranquilizer Use		0	2	113	396	54	26	1	592	female	Asian	Incidence
Drug use	Marijuana Use		0	40	2252	1300	15	0	0	3607	female	Asian	Incidence
Drug use	Heroin/Methadone Use		0	0	5	77	1	0	0	83	female	Asian	Incidence
Drug use	Cocaine/Opiate Use		0	5	248	262	70	0	0	584	female	Asian	Incidence
Drug use	Stimulant/Hallucinogen Use		0	8	4	3	3	0	0	4	female	Asian	Duration
Drug use	Sedative Tranquilizer Use		0	9	5	5	5	4	4	5	female	Asian	Duration
Drug use	Marijuana Use		0	4	4	4	4	0	0	4	female	Asian	Duration
Drug use	Heroin/Methadone Use		0	0	16	14	10	0	0	14	female	Asian	Duration
Drug use	Cocaine/Opiate Use		0	12	8	7	6	0	0	7	female	Asian	Duration
Drug use	Stimulant/Hallucinogen Use		0	0.16	0.16	0.2	0.15	0	0	0.17	female	Asian	Disability weight
Drug use	Sedative Tranquilizer Use		0	0.11	0.11	0.2	0.2	0.2	0.2	0.25	female	Asian	Disability weight
Drug use	Marijuana Use		0	0.14	0.14	0.13	0.33	0	0	0.13	female	Asian	Disability weight
Drug use	Heroin/Methadone Use		0	0	0.26	0.26	0.25	0	0	0.26	female	Asian	Disability weight
Drug use	Cocaine/Opiate Use		0	0.18	0.18	0.21	0.26	0	0	0.2	female	Asian	Disability weight
Drug use	Stimulant/Hallucinogen Use		0	14	21	33	48	0	0	25	female	Asian	Age at onset
Drug use	Sedative Tranquilizer Use		0	14	21	34	49	70	77	35	female	Asian	Age at onset
Drug use	Marijuana Use		0	14	21	30	48	0	0	24	female	Asian	Age at onset
Drug use	Heroin/Methadone Use		0	0	23	33	48	0	0	32	female	Asian	Age at onset
Drug use	Cocaine/Opiate Use		0	14	21	35	51	0	0	31	female	Asian	Age at onset
Drug use	Stimulant/Hallucinogen Use		***!	***!	***!	***!	***!	***!	***!	***!	female	Black	Prevalence
Drug use	Sedative Tranquilizer Use		***!	***!	***!	***!	***!	***!	***!	***!	female	Black	Prevalence
Drug use	Marijuana Use		***!	***!	***!	***!	***!	***!	***!	***!	female	Black	Prevalence
Drug use	Heroin/Methadone Use		***!	***!	***!	***!	***!	***!	***!	***!	female	Black	Prevalence
Drug use	Cocaine/Opiate Use		***!	***!	***!	***!	***!	***!	***!	***!	female	Black	Prevalence
Drug use	Stimulant/Hallucinogen Use		0	45	2242	817	104	0	0	3208	female	Black	Incidence
Drug use	Sedative Tranquilizer Use		0	9	422	1261	174	99	4	1969	female	Black	Incidence
Drug use	Marijuana Use		0	85	4290	3024	420	0	0	7819	female	Black	Incidence
Drug use	Heroin/Methadone Use		0	0	17	244	4	0	0	265	female	Black	Incidence
Drug use	Cocaine/Opiate Use		0	13	953	4120	11	0	0	5097	female	Black	Incidence
Drug use	Stimulant/Hallucinogen Use		0	8	4	3	3	0	0	4	female	Black	Duration
Drug use	Sedative Tranquilizer Use		0	9	5	5	5	4	4	5	female	Black	Duration
Drug use	Marijuana Use		0	4	3	3	4	0	0	3	female	Black	Duration
Drug use	Heroin/Methadone Use		0	0	16	14	10	0	0	14	female	Black	Duration
Drug use	Cocaine/Opiate Use		0	12	8	5	6	0	0	6	female	Black	Duration
Drug use	Stimulant/Hallucinogen Use		0	0.16	0.16	0.2	0.15	0	0	0.17	female	Black	Disability weight
Drug use	Sedative Tranquilizer Use		0	0.11	0.11	0.2	0.2	0.2	0.2	0.25	female	Black	Disability weight
Drug use	Marijuana Use		0	0.14	0.14	0.13	0.13	0	0	0.13	female	Black	Disability weight
Drug use	Heroin/Methadone Use		0	0	0.26	0.26	0.25	0	0	0.26	female	Black	Disability weight
Drug use	Cocaine/Opiate Use		0	0.18	0.18	0.21	0.26	0	0	0.2	female	Black	Disability weight
Drug use	Stimulant/Hallucinogen Use		0	14	21	33	48	0	0	25	female	Black	Age at onset
Drug use	Sedative Tranquilizer Use		0	14	21	34	49	70	77	35	female	Black	Age at onset
Drug use	Marijuana Use		0	14	21	34	48	0	0	27	female	Black	Age at onset
Drug use	Heroin/Methadone Use		0	0	23	33	48	0	0	32	female	Black	Age at onset
Drug use	Cocaine/Opiate Use		0	14	22	32	50	0	0	30	female	Black	Age at onset
Drug use	Stimulant/Hallucinogen Use		***!	***!	***!	***!	***!	***!	***!	***!	female	White	Prevalence
Drug use	Sedative Tranquilizer Use		***!	***!	***!	***!	***!	***!	***!	***!	female	White	Prevalence
Drug use	Marijuana Use		***!	***!	***!	***!	***!	***!	***!	***!	female	White	Prevalence
Drug use	Heroin/Methadone Use		***!	***!	***!	***!	***!	***!	***!	***!	female	White	Prevalence
Drug use	Cocaine/Opiate Use		***!	***!	***!	***!	***!	***!	***!	***!	female	White	Prevalence
Drug use	Stimulant/Hallucinogen Use		0	227	11403	4918	789	0	0	17337	female	White	Incidence
Drug use	Sedative Tranquilizer Use		0	43	2146	7593	1323	948	48	12101	female	White	Incidence
Drug use	Marijuana Use		0	807	42942	24892	361	0	0	69002	female	White	Incidence
Drug use	Heroin/Methadone Use		0	0	89	1467	33	0	0	1589	female	White	Incidence
Drug use	Cocaine/Opiate Use		0	94	4726	5010	1714	0	0	11544	female	White	Incidence
Drug use	Stimulant/Hallucinogen Use		0	8	4	3	3	0	0	4	female	White	Duration
Drug use	Sedative Tranquilizer Use		0	9	5	5	5	4	4	5	female	White	Duration
Drug use	Marijuana Use		0	4	4	4	4	0	0	4	female	White	Duration
Drug use	Heroin/Methadone Use		0	0	16	14	10	0	0	14	female	White	Duration
Drug use	Cocaine/Opiate Use		0	12	8	7	6	0	0	7	female	White	Duration
Drug use	Stimulant/Hallucinogen Use		0	0.16	0.16	0.2	0.15	0	0	0.17	female	White	Disability weight
Drug use	Sedative Tranquilizer Use		0	0.11	0.11	0.2	0.2	0.2	0.2	0.25	female	White	Disability weight
Drug use	Marijuana Use		0	0.14	0.14	0.13	0.13	0	0	0.13	female	White	Disability weight
Drug use	Heroin/Methadone Use		0	0	0.26	0.26	0.25	0	0	0.26	female	White	Disability weight
Drug use	Cocaine/Opiate Use		0	0.18	0.18	0.21	0.26	0	0	0.2	female	White	Disability weight
Drug use	Stimulant/Hallucinogen Use		0	14	21	33	48	0	0	25	female	White	Age at onset
Drug use	Sedative Tranquilizer Use		0	14	21	34	49	70	77	36	female	White	Age at onset
Drug use	Marijuana Use		0	14	21	30	48	0	0	24	female	White	Age at onset
Drug use	Heroin/Methadone Use		0	0	23	33	48	0	0	33	female	White	Age at onset
Drug use	Cocaine/Opiate Use		0	14	21	35	51	0	0	31	female	White	Age at onset
Epilepsy			29447	152743	152921	223485	100697	45309.2	86424	791027	male	All	Prevalence
Epilepsy			14443	25595	14755	17877	10278	7437	11570	101956	male	All	Incidence
Epilepsy			8	8	9	9	8	7	6	8	male	All	Duration
Epilepsy			0.05	0.08	0.08	0.08	0.08	0.08	0.08	0.08	male	All	Disability weight
Epilepsy			3	13	21	40	58	70	81	34	male	All	Age at onset
Epilepsy			305	1828	1665	1925	672	211	362	6968	male	American Indian	Prevalence
Epilepsy			150	306	161	154	69	35	49	922	male	American Indian	Incidence
Epilepsy			8	8	9	9	8	7	6	8	male	American Indian	Duration
Epilepsy			0.05	0.08	0.08	0.08	0.08	0.08	0.08	0.08	male	American Indian	Disability weight
Epilepsy			3	13	21	40	58	70	81	26	male	American Indian	Age at onset
Epilepsy			1288	6049	6151	8759	3231	1005	1613	28095	male	Asian	Prevalence
Epilepsy			632	1014	593	701	330	165	216	3650	male	Asian	Incidence
Epilepsy			8	8	9	9	8	7	6	8	male	Asian	Duration
Epilepsy			0.05	0.08	0.08	0.08	0.08	0.08	0.08	0.08	male	Asian	Disability weight
Epilepsy			3	13	21	40	58	70	81	28	male	Asian	Age at onset
Epilepsy			4459	23627	22637	27023	9612	3714	6134	97206	male	Black	Prevalence
Epilepsy			2187	3959	2184	2162	981	610	821	12904	male	Black	Incidence
Epilepsy			8	8	9	9	8	7	6	8	male	Black	Duration
Epilepsy			0	0	0	0	0	0	0	0	male	Black	Disability weight
Epilepsy			3	13	21	40	58	70	81	27	male	Black	Age at onset
Epilepsy			23394	121240	122469	185779	87182	40379	78315	658758	male	White	Prevalence
Epilepsy			11474	20316	11816	14861	8899	6628	10485	84479	male	White	Incidence
Epilepsy			8	8	9	9	8	7	6	8	male	White	Duration
Epilepsy			0.05	0.08	0.08	0.08	0.08	0.08	0.08	0.08	male	White	Disability weight
Epilepsy			3	13	21	40	58	70	81	35	male	White	Age at onset
Epilepsy			30348.1	152690	134069	192165	91894.2	40554.3	114040	755761	female	All	Prevalence
Epilepsy			15002	25270.3	11622.9	15274.6	9170.43	5636.95	15142.9	97120.1	female	All	Incidence
Epilepsy			8	8	9	9	9	9	6	8	female	All	Duration
Epilepsy			0.05	0.08	0.08	0.08	0.08	0.08	0.08	0.08	female	All	Disability weight
Epilepsy			3	9	21	40	57	70	81	34	female	All	Age at onset
Epilepsy			323	1859	1487	1629	625	184	440	6548	female	American Indian	Prevalence
Epilepsy			160	308	129	130	62	26	58	872	female	American Indian	Incidence
Epilepsy			8	8	9	9	9	9	6	8	female	American Indian	Duration
Epilepsy			0.05	0.08	0.08	0.08	0.08	0.08	0.08	0.08	female	American Indian	Disability weight
Epilepsy			3	9	21	40	57	70	81	24	female	American Indian	Age at onset
Epilepsy			1335	6054	5566	8167	3171	994	1662	26950	female	Asian	Prevalence
Epilepsy			660	1002	483	649	316	138	221	3469	female	Asian	Incidence
Epilepsy			8	8	9	9	9	9	6	8	female	Asian	Duration
Epilepsy			0.05	0.08	0.08	0.08	0.08	0.08	0.08	0.08	female	Asian	Disability weight
Epilepsy			3	9	21	40	57	70	81	27	female	Asian	Age at onset
Epilepsy			4686	24063	20873	25974	10226	3729	8735	98286	female	Black	Prevalence
Epilepsy			2316	3982	1810	2065	1021	518	1160	12872	female	Black	Incidence
Epilepsy			8	8	9	9	9	9	6	8	female	Black	Duration
Epilepsy			0.05	0.08	0.08	0.08	0.08	0.08	0.08	0.08	female	Black	Disability weight
Epilepsy			3	9	21	40	57	70	81	27	female	Black	Age at onset
Epilepsy			24005	120713	106143	156395	77872	35647	103203	623977	female	White	Prevalence
Epilepsy			11866	19978	9202	12431	7771	4955	13704	79907	female	White	Incidence
Epilepsy			8	8	9	9	9	9	6	8	female	White	Duration
Epilepsy			0.05	0.08	0.08	0.08	0.08	0.08	0.08	0.08	female	White	Disability weight
Epilepsy			3	9	21	40	57	70	81	35	female	White	Age at onset
Esophageal Atresia			1458	3211	3028	6766	4197	1340	889	20889	male	All	Prevalence
Esophageal Atresia			338	0	0	0	0	0	0	338	male	All	Incidence
Esophageal Atresia			0	0	0	0	0	0	0	0	male	All	Duration
Esophageal Atresia			0.85	0.85	0.85	0.85	0.85	0.85	0.85	0.85	male	All	Disability weight
Esophageal Atresia			0	0	0	0	0	0	0	0	male	All	Age at onset
Esophageal Atresia			15	38	33	58	28	6	4	183	male	American Indian	Prevalence
Esophageal Atresia			4	0	0	0	0	0	0	4	male	American Indian	Incidence
Esophageal Atresia			0	0	0	0	0	0	0	0	male	American Indian	Duration
Esophageal Atresia			0.85	0.85	0.85	0.85	0.85	0.85	0.85	0.85	male	American Indian	Disability weight
Esophageal Atresia			0	0	0	0	0	0	0	0	male	American Indian	Age at onset
Esophageal Atresia			64	127	122	265	135	30	17	759	male	Asian	Prevalence
Esophageal Atresia			15	0	0	0	0	0	0	15	male	Asian	Incidence
Esophageal Atresia			0	0	0	0	0	0	0	0	male	Asian	Duration
Esophageal Atresia			0.85	0.85	0.85	0.85	0.85	0.85	0.85	0.85	male	Asian	Disability weight
Esophageal Atresia			0	0	0	0	0	0	0	0	male	Asian	Age at onset
Esophageal Atresia			221	497	448	818	401	110	63	2557	male	Black	Prevalence
Esophageal Atresia			51	0	0	0	0	0	0	51	male	Black	Incidence
Esophageal Atresia			0	0	0	0	0	0	0	0	male	Black	Duration
Esophageal Atresia			1	1	1	1	1	1	1	1	male	Black	Disability weight
Esophageal Atresia			0	0	0	0	0	0	0	0	male	Black	Age at onset
Esophageal Atresia			1158	2549	2425	5624	3634	1194	806	17390	male	White	Prevalence
Esophageal Atresia			269	0	0	0	0	0	0	269	male	White	Incidence
Esophageal Atresia			0	0	0	0	0	0	0	0	male	White	Duration
Esophageal Atresia			0.85	0.85	0.85	0.85	0.85	0.85	0.85	0.85	male	White	Disability weight
Esophageal Atresia			0	0	0	0	0	0	0	0	male	White	Age at onset
Esophageal Atresia			735	1614	1512	3592	2362	879	817	11511	female	All	Prevalence
Esophageal Atresia			170	0	0	0	0	0	0	170	female	All	Incidence
Esophageal Atresia			0	0	0	0	0	0	0	0	female	All	Duration
Esophageal Atresia			0.85	0.85	0.85	0.85	0.85	0.85	0.85	0.85	female	All	Disability weight
Esophageal Atresia			0	0	0	0	0	0	0	0	female	All	Age at onset
Esophageal Atresia			8	20	17	30	16	4	3	98	female	American Indian	Prevalence
Esophageal Atresia			2	0	0	0	0	0	0	2	female	American Indian	Incidence
Esophageal Atresia			0	0	0	0	0	0	0	0	female	American Indian	Duration
Esophageal Atresia			0.85	0.85	0.85	0.85	0.85	0.85	0.85	0.85	female	American Indian	Disability weight
Esophageal Atresia			0	0	0	0	0	0	0	0	female	American Indian	Age at onset
Esophageal Atresia			32	64	63	153	82	22	12	427	female	Asian	Prevalence
Esophageal Atresia			7	0	0	0	0	0	0	7	female	Asian	Incidence
Esophageal Atresia			0	0	0	0	0	0	0	0	female	Asian	Duration
Esophageal Atresia			0.85	0.85	0.85	0.85	0.85	0.85	0.85	0.85	female	Asian	Disability weight
Esophageal Atresia			0	0	0	0	0	0	0	0	female	Asian	Age at onset
Esophageal Atresia			113	254	235	486	263	81	63	1495	female	Black	Prevalence
Esophageal Atresia			26	0	0	0	0	0	0	26	female	Black	Incidence
Esophageal Atresia			0	0	0	0	0	0	0	0	female	Black	Duration
Esophageal Atresia			0.85	0.85	0.85	0.85	0.85	0.85	0.85	0.85	female	Black	Disability weight
Esophageal Atresia			0	0	0	0	0	0	0	0	female	Black	Age at onset
Esophageal Atresia			581	1276	1197	2923	2002	773	739	9491	female	White	Prevalence
Esophageal Atresia			134	0	0	0	0	0	0	134	female	White	Incidence
Esophageal Atresia			0	0	0	0	0	0	0	0	female	White	Duration
Esophageal Atresia			0.85	0.85	0.85	0.85	0.85	0.85	0.85	0.85	female	White	Disability weight
Esophageal Atresia			0	0	0	0	0	0	0	0	female	White	Age at onset
Esophageal Cancer			0	0	0	412.877	5278.61	3894.81	2977.53	12563.8	male	All	Prevalence
Esophageal Cancer			0	0	0	336.158	3760.51	3112.24	2371.83	9580.74	male	All	Incidence
Esophageal Cancer			1.6	1.6	1.6	1.58199	1.57752	1.28335	1.08152		male	All	Duration
Esophageal Cancer			0.220337	0.220337	0.220337	0.400049	0.407139	0.457624	0.475851		male	All	Disability weight
Esophageal Cancer			2.5	10	20	39.8398	57.8052	70.0155	80.7396		male	All	Age at onset
Esophageal Cancer			0	0	0	2.87713	32.6116	16.8073	12.5343	64.8304	male	American Indian	Prevalence
Esophageal Cancer			0	0	0	2.15785	21.5098	13.2363	9.83176	46.7356	male	American Indian	Incidence
Esophageal Cancer			1.8	1.8	1.8	1.8	1.7	1.3	1.1		male	American Indian	Duration
Esophageal Cancer			0.219965	0.219965	0.219965	0.376559	0.392569	0.454312	0.471168		male	American Indian	Disability weight
Esophageal Cancer			2.5	10	21.2	39.4	58	70.1	80.8		male	American Indian	Age at onset
Esophageal Cancer			0	0	0	4	48	51	34	137	male	Asian	Prevalence
Esophageal Cancer			0	0	0	3	36	41	29	109	male	Asian	Incidence
Esophageal Cancer			1.8	1.8	1.8	1.8	1.5	1.3	1		male	Asian	Duration
Esophageal Cancer			0.219965	0.219965	0.219965	0.376559	0.417657	0.454312	0.4987		male	Asian	Disability weight
Esophageal Cancer			2.5	10	20	39.9	57.8	70	80.8		male	Asian	Age at onset
Esophageal Cancer			0	0	0	113	962	604	213	1892	male	Black	Prevalence
Esophageal Cancer			0	0	0	122	905	516	203	1746	male	Black	Incidence
Esophageal Cancer			1.2	1.2	1.2	1.2	1.2	1.2	0.9		male	Black	Duration
Esophageal Cancer			0.221452	0.221452	0.221452	0.463127	0.471974	0.475669	0.532723		male	Black	Disability weight
Esophageal Cancer			2.5	10	20	40.6	57.2	69.6	80.1		male	Black	Age at onset
Esophageal Cancer			0	0	0	293	4236	3223	2718	10470	male	White	Prevalence
Esophageal Cancer			0	0	0	209	2798	2542	2130	7679	male	White	Incidence
Esophageal Cancer			1.8	1.8	1.8	1.8	1.7	1.3	1.1		male	White	Duration
Esophageal Cancer			0.219965	0.219965	0.219965	0.376559	0.392569	0.454312	0.471168		male	White	Disability weight
Esophageal Cancer			2.5	10	21.2	39.4	58	70.1	80.8		male	White	Age at onset
Esophageal Cancer			0	0	595.833	19443.9	18842.2	6828.57	5479.12	51189.6	female	All	Prevalence
Esophageal Cancer			0	2	241.733	5053.09	4347.32	1597.58	1497.87	12739.6	female	All	Incidence
Esophageal Cancer			0	4.5	4.40438	4.40934	3.81754	3.26735	2.4784		female	All	Duration
Esophageal Cancer			0.0741	0.0744593	0.0854972	0.0952066	0.105008	0.118896	0.135744		female	All	Disability weight
Esophageal Cancer			2.5	12.5	22	36.3255	53.7582	69.8254	82.3497		female	All	Age at onset
Esophageal Cancer			0	0	0	8.19048	63.3172	66.7827	105.671	243.961	female	American Indian	Prevalence
Esophageal Cancer			0	0	0	0.356108	5.08799	4.46471	5.24633	15.1551	female	American Indian	Incidence
Esophageal Cancer			2.2	2.2	2.2	2.2	1.7	1.5	1.2		female	American Indian	Duration
Esophageal Cancer			0.21983	0.21983	0.21983	0.308903	0.360299	0.413047	0.489761		female	American Indian	Disability weight
Esophageal Cancer			2.5	10	20	38.3	58.7	70.2	81.6		female	American Indian	Age at onset
Esophageal Cancer			0	0	0	57	147	98	190	492	female	Asian	Prevalence
Esophageal Cancer			0	0	0	4	13	7	10	34	female	Asian	Incidence
Esophageal Cancer			2.1	2.1	2.1	2.1	1.6	1.4	1.1		female	Asian	Duration
Esophageal Cancer			0.219965	0.219965	0.219965	0.313474	0.369798	0.428067	0.516663		female	Asian	Disability weight
Esophageal Cancer			2.5	10	19.9	38.6	58.1	70.3	81.6		female	Asian	Age at onset
Esophageal Cancer			0	0	0	276	2565	2969	7828	13638	female	Black	Prevalence
Esophageal Cancer			0	0	0	22	256	273	474	1025	female	Black	Incidence
Esophageal Cancer			1.8	1.8	1.8	1.8	1.4	1.1	1		female	Black	Duration
Esophageal Cancer			0.220461	0.220461	0.220461	0.330366	0.393086	0.490572	0.549271		female	Black	Disability weight
Esophageal Cancer			2.5	10	19.1	41.9	57.7	70	80		female	Black	Age at onset
Esophageal Cancer			0	0	0	782	7922	12958	24847	46509	female	White	Prevalence
Esophageal Cancer			0	0	0	51	645	865	1237	2798	female	White	Incidence
Esophageal Cancer			2.2	2.2	2.2	2.2	1.7	1.5	1.2		female	White	Duration
Esophageal Cancer			0.21983	0.21983	0.21983	0.308903	0.360299	0.413047	0.489761		female	White	Disability weight
Esophageal Cancer			2.5	10	20	38.3	58.7	70.2	81.6		female	White	Age at onset
Falls			110404	81125.3	60831.2	94967.3	52045.5	17692.5	19261.7	436327	male	All	Prevalence
Falls			294688	437004	220106	424721	223574	97621	174134	1871848	male	All	Incidence
Falls			0	0	0	0	0	0	0	0	male	All	Duration
Falls			0.14	0.1	0.19	0.2	0.38	0.44	0.24	0.2	male	All	Disability weight
Falls			2	10	20	35	54	70	82	31	male	All	Age at onset
Falls			1421	455	285	552	200	70	49	3031	male	American Indian	Prevalence
Falls			2874	4978	2363	3435	1299	393	582	15925	male	American Indian	Incidence
Falls			1	0	0	0	0	0	0	0	male	American Indian	Duration
Falls			0.15	0.08	0.18	0.25	0.65	1.07	0.72	0.24	male	American Indian	Disability weight
Falls			2	10	20	34	53	70	83	23	male	American Indian	Age at onset
Falls			2619	1611	807	1042	567	261	262	7169	male	Asian	Prevalence
Falls			13855	18904	9642	17277	6987	2064	2996	71725	male	Asian	Incidence
Falls			0	0	0	0	0	0	0	0	male	Asian	Duration
Falls			0.14	0.1	0.2	0.23	0.56	0.95	0.65	0.25	male	Asian	Disability weight
Falls			0	0	1	1	3	8	15	2	male	Asian	Age at onset
Falls			16102	9882	5073	9906	4218	935	765	46880	male	Black	Prevalence
Falls			40212	56784	23344	50852	28535	8052	7824	215602	male	Black	Incidence
Falls			0	0	0	0	0	0	0	0	male	Black	Duration
Falls			0	0	0	0	0	1	1	0	male	Black	Disability weight
Falls			2	10	20	35	53	70	82	26	male	Black	Age at onset
Falls			86891	66990	53258	80205	45708	16318	18248	367618	male	White	Prevalence
Falls			237747	356337	184757	353157	186753	87112	162732	1568597	male	White	Incidence
Falls			0	0	0	0	0	0	0	0	male	White	Duration
Falls			0.14	0.1	0.19	0.19	0.37	0.39	0.21	0.2	male	White	Disability weight
Falls			2	10	20	35	54	70	82	32	male	White	Age at onset
Falls			86598.2	42175.2	22028.7	34490.2	39189.7	33328.7	65443.2	323254	female	All	Prevalence
Falls			210186	335972	184419	462322	368714	235827	584769	2.38221e+06	female	All	Incidence
Falls			0	0	0	0	0	0	0	0	female	All	Duration
Falls			0.15	0.09	0.17	0.13	0.17	0.13	0.05	0.12	female	All	Disability weight
Falls			2	10	20	35	54	70	83	46	female	All	Age at onset
Falls			826	450	126	149	123	57	158	1889	female	American Indian	Prevalence
Falls			2184	4120	2047	3762	2310	897	1700	17021	female	American Indian	Incidence
Falls			0	0	0	0	0	0	0	0	female	American Indian	Duration
Falls			0.15	0.08	0.15	0.17	0.27	0.35	0.19	0.17	female	American Indian	Disability weight
Falls			2	10	20	35	54	70	84	32	female	American Indian	Age at onset
Falls			2045	828	318	395	485	473	719	5263	female	Asian	Prevalence
Falls			9732	14545	8041	19792	12410	5365	6980	76866	female	Asian	Incidence
Falls			0	0	0	0	0	0	0	0	female	Asian	Duration
Falls			0.14	0.1	0.17	0.14	0.22	0.26	0.2	0.16	female	Asian	Disability weight
Falls			0	0	1	1	2	7	17	3	female	Asian	Age at onset
Falls			13170	5407	2750	4959	2851	1675	2719	33531	female	Black	Prevalence
Falls			27270	35750	23534	62948	41161	16072	25003	231738	female	Black	Incidence
Falls			1	0	0	0	0	0	0	0	female	Black	Duration
Falls			0.15	0.11	0.17	0.13	0.19	0.25	0.16	0.16	female	Black	Disability weight
Falls			2	10	20	35	54	70	83	37	female	Black	Age at onset
Falls			68829	34764	18360	28005	35294	31061	62485	278798	female	White	Prevalence
Falls			170999	281557	150797	375820	312833	213492	551085	2056583	female	White	Incidence
Falls			0	0	0	0	0	0	0	0	female	White	Duration
Falls			0.15	0.09	0.16	0.13	0.16	0.12	0.05	0.11	female	White	Disability weight
Falls			2	10	20	35	54	70	83	47	female	White	Age at onset
HIV/AIDS	HIV		943	918.962	14422.6	279330	55666.2	1882.01	278.29	353442	male	All	Prevalence
HIV/AIDS	AIDS		706	1362.87	3586.85	168018	61808.5	2811.49	363.064	238656	male	All	Prevalence
HIV/AIDS	HIV		240	297	3471	32318	1944	0	0	38270	male	All	Incidence
HIV/AIDS	AIDS		192	133	1128	36840	12026	701	99	51119	male	All	Incidence
HIV/AIDS	HIV		4	10	10	9	6	5	4	9	male	All	Duration
HIV/AIDS	AIDS		7	5	4	5	3	1	1	4	male	All	Duration
HIV/AIDS	HIV		0.12	0.12	0.14	0.14	0.14	0.14	0.14	0.14	male	All	Disability weight
HIV/AIDS	AIDS		0.12	0.12	0.14	0.14	0.14	0.14	0.14	0.14	male	All	Disability weight
HIV/AIDS	HIV		1	12	21	31	49	70	81	31	male	All	Age at onset
HIV/AIDS	AIDS		3	10	20	35	55	70	81	40	male	All	Age at onset
HIV/AIDS	HIV		3	4	81	1524	212	5	1	1830	male	American Indian	Prevalence
HIV/AIDS	AIDS		4	8	30	1147	302	9	1	1500	male	American Indian	Prevalence
HIV/AIDS	HIV		1	2	22	191	8	0	0	224	male	American Indian	Incidence
HIV/AIDS	AIDS		1	1	7	218	49	2	0	278	male	American Indian	Incidence
HIV/AIDS	HIV		4	10	10	9	6	5	4	9	male	American Indian	Duration
HIV/AIDS	AIDS		7	5	4	5	3	1	1	5	male	American Indian	Duration
HIV/AIDS	HIV		0.12	0.12	0.14	0.14	0.14	0.14	0.14	0.14	male	American Indian	Disability weight
HIV/AIDS	AIDS		0.51	0.51	0.51	0.51	0.51	0.51	0.51	0.51	male	American Indian	Disability weight
HIV/AIDS	HIV		1	12	21	31	49	70	81	30	male	American Indian	Age at onset
HIV/AIDS	AIDS		3	10	20	35	55	70	81	38	male	American Indian	Age at onset
HIV/AIDS	HIV		5	16	241	3983	768	23	0	5037	male	Asian	Prevalence
HIV/AIDS	AIDS		4	0	39	1493	566	19	2	2123	male	Asian	Prevalence
HIV/AIDS	HIV		1	5	53	416	25	0	0	499	male	Asian	Incidence
HIV/AIDS	AIDS		1	2	17	474	154	8	0	656	male	Asian	Incidence
HIV/AIDS	HIV		4	10	10	9	6	5	4	9	male	Asian	Duration
HIV/AIDS	AIDS		7	5	4	5	3	1	1	4	male	Asian	Duration
HIV/AIDS	HIV		0.12	0.12	0.14	0.14	0.14	0.14	0.14	0.14	male	Asian	Disability weight
HIV/AIDS	AIDS		0.51	0.51	0.51	0.51	0.51	0.51	0.51	0.51	male	Asian	Disability weight
HIV/AIDS	HIV		1	12	21	31	49	70	81	30	male	Asian	Age at onset
HIV/AIDS	AIDS		3	10	20	35	55	70	81	39	male	Asian	Age at onset
HIV/AIDS	HIV		724	627	8106	126705	27216	917	147	164443	male	Black	Prevalence
HIV/AIDS	AIDS		409	833	1322	54681	21808	969	130	80152	male	Black	Prevalence
HIV/AIDS	HIV		174	188	1766	13230	882	0	0	16241	male	Black	Incidence
HIV/AIDS	AIDS		139	84	574	15082	5459	322	50	21710	male	Black	Incidence
HIV/AIDS	HIV		4	10	10	9	6	5	4	9	male	Black	Duration
HIV/AIDS	AIDS		7	4	3	4	3	1	1	4	male	Black	Duration
HIV/AIDS	HIV		0	0	0	0	0	0	0	0	male	Black	Disability weight
HIV/AIDS	AIDS		1	1	1	1	1	1	1	1	male	Black	Disability weight
HIV/AIDS	HIV		1	12	21	31	49	70	81	30	male	Black	Age at onset
HIV/AIDS	AIDS		3	10	20	36	53	70	81	40	male	Black	Age at onset
HIV/AIDS	HIV		211	272	5994	147118	27470	937	131	182133	male	White	Prevalence
HIV/AIDS	AIDS		289	522	2196	110697	39133	1814	230	154881	male	White	Prevalence
HIV/AIDS	HIV		64	103	1631	18480	1029	0	0	21306	male	White	Incidence
HIV/AIDS	AIDS		51	46	530	21066	6364	369	49	28475	male	White	Incidence
HIV/AIDS	HIV		4	10	10	9	6	5	4	9	male	White	Duration
HIV/AIDS	AIDS		7	5	4	5	3	1	1	4	male	White	Duration
HIV/AIDS	HIV		0.12	0.12	0.14	0.14	0.14	0.14	0.14	0.14	male	White	Disability weight
HIV/AIDS	AIDS		0.51	0.51	0.51	0.51	0.51	0.51	0.51	0.51	male	White	Disability weight
HIV/AIDS	HIV		1	12	21	31	49	70	81	31	male	White	Age at onset
HIV/AIDS	AIDS		3	10	20	35	55	70	81	39	male	White	Age at onset
HIV/AIDS	HIV		942.977	1260.99	15071.1	104008	14065.2	1139.75	221.469	136710	female	All	Prevalence
HIV/AIDS	AIDS		862.872	1626.61	3259.71	53628.6	12906.3	657.124	131.808	73073	female	All	Prevalence
HIV/AIDS	HIV		172	189.511	2233.84	8280.43	330.346	100.185	0	11305.8	female	All	Incidence
HIV/AIDS	AIDS		181	101.663	813.248	10267	2553.36	153.283	31.0694	14100.3	female	All	Incidence
HIV/AIDS	HIV		4	10	10	9	6	5	4	9	female	All	Duration
HIV/AIDS	AIDS		8	5	4	4	2	1	1	4	female	All	Duration
HIV/AIDS	HIV		0.12	0.12	0.14	0.14	0.14	0.14	0.14	0.14	female	All	Disability weight
HIV/AIDS	AIDS		0.12	0.12	0.14	0.14	0.14	0.14	0.14	0.14	female	All	Disability weight
HIV/AIDS	HIV		3	10	20	35	55	70	81	32	female	All	Age at onset
HIV/AIDS	AIDS		3	10	20	35	55	70	81	38	female	All	Age at onset
HIV/AIDS	HIV		4	7	49	299	31	2	0	392	female	American Indian	Prevalence
HIV/AIDS	AIDS		4	7	17	219	41	2	0	289	female	American Indian	Prevalence
HIV/AIDS	HIV		1	1	9	29	1	0	0	42	female	American Indian	Incidence
HIV/AIDS	AIDS		1	1	3	36	7	0	0	48	female	American Indian	Incidence
HIV/AIDS	HIV		4	10	10	9	6	5	4	9	female	American Indian	Duration
HIV/AIDS	AIDS		8	5	4	4	2	1	1	4	female	American Indian	Duration
HIV/AIDS	HIV		0.12	0.12	0.14	0.14	0.14	0.14	0.14	0.14	female	American Indian	Disability weight
HIV/AIDS	AIDS		0.51	0.51	0.51	0.51	0.51	0.51	0.51	0.51	female	American Indian	Disability weight
HIV/AIDS	HIV		1	12	20	30	53	68	81	27	female	American Indian	Age at onset
HIV/AIDS	AIDS		3	10	20	35	53	70	81	36	female	American Indian	Age at onset
HIV/AIDS	HIV		17	10	147	742	107	13	0	1036	female	Asian	Prevalence
HIV/AIDS	AIDS		4	0	11	254	79	12	1	361	female	Asian	Prevalence
HIV/AIDS	HIV		4	2	33	87	4	1	0	132	female	Asian	Incidence
HIV/AIDS	AIDS		3	1	10	90	23	2	0	129	female	Asian	Incidence
HIV/AIDS	HIV		4	10	10	9	6	5	4	9	female	Asian	Duration
HIV/AIDS	AIDS		8	5	4	4	2	1	1	4	female	Asian	Duration
HIV/AIDS	HIV		0.12	0.12	0.14	0.14	0.14	0.14	0.14	0.14	female	Asian	Disability weight
HIV/AIDS	AIDS		0.51	0.51	0.51	0.51	0.51	0.51	0.51	0.51	female	Asian	Disability weight
HIV/AIDS	HIV		1	12	20	30	53	68	81	28	female	Asian	Age at onset
HIV/AIDS	AIDS		3	10	20	35	55	70	81	37	female	Asian	Age at onset
HIV/AIDS	HIV		436	549	8230	54924	7925	634	103	72802	female	Black	Prevalence
HIV/AIDS	AIDS		414	827	1359	22160	5718	252	52	30782	female	Black	Prevalence
HIV/AIDS	HIV		100	104	1537	5363	219	63	0	7387	female	Black	Incidence
HIV/AIDS	AIDS		125	56	561	6662	1698	97	16	9215	female	Black	Incidence
HIV/AIDS	HIV		4	10	10	9	6	5	4	9	female	Black	Duration
HIV/AIDS	AIDS		8	5	4	4	2	1	1	4	female	Black	Duration
HIV/AIDS	HIV		0.12	0.12	0.14	0.14	0.14	0.14	0.14	0.14	female	Black	Disability weight
HIV/AIDS	AIDS		0.51	0.51	0.51	0.51	0.51	0.51	0.51	0.51	female	Black	Disability weight
HIV/AIDS	HIV		1	12	20	30	53	690	81	34	female	Black	Age at onset
HIV/AIDS	AIDS		3	10	20	35	53	70	81	37	female	Black	Age at onset
HIV/AIDS	HIV		289	431	3506	28682	3855	353	97	37214	female	White	Prevalence
HIV/AIDS	AIDS		261	452	1194	21013	5099	312	66	28397	female	White	Prevalence
HIV/AIDS	HIV		66	82	655	2801	107	35	0	3746	female	White	Incidence
HIV/AIDS	AIDS		52	44	239	3479	826	54	15	4709	female	White	Incidence
HIV/AIDS	HIV		4	10	10	9	6	5	4	9	female	White	Duration
HIV/AIDS	AIDS		8	5	4	4	2	1	1	4	female	White	Duration
HIV/AIDS	HIV		0.12	0.12	0.14	0.14	0.14	0.14	0.14	0.14	female	White	Disability weight
HIV/AIDS	AIDS		0.51	0.51	0.51	0.51	0.51	0.51	0.51	0.51	female	White	Disability weight
HIV/AIDS	HIV		1	12	20	30	53	68	81	29	female	White	Age at onset
HIV/AIDS	AIDS		3	10	20	35	53	70	81	37	female	White	Age at onset
Hodgkins lymphoma			20.3069	410.181	2282.75	7741.49	4210.8	1346.6	722.145	16734.3	male	All	Prevalence
Hodgkins lymphoma			9.10229	136.649	754.714	1752.82	972.592	360.747	307.351	4293.98	male	All	Incidence
Hodgkins lymphoma			4.8	4.72541	4.64712	4.43171	3.96715	2.98291	1.79469		male	All	Duration
Hodgkins lymphoma			0.0718207	0.0640046	0.0867799	0.0727623	0.077218	0.0980018	0.133964		male	All	Disability weight
Hodgkins lymphoma			2.5	11.4699	20.4868	33.9627	53.9284	69.8194	80.919		male	All	Age at onset
Hodgkins lymphoma			0.306879	5.18129	26.7511	70.4896	28.7954	6.59872	3.14523	141.268	male	American Indian	Prevalence
Hodgkins lymphoma			0.102293	1.64859	8.71438	15.8242	6.59171	1.74672	1.35128	35.9792	male	American Indian	Incidence
Hodgkins lymphoma			4.8	4.8	4.7	4.5	4	3	1.8		male	American Indian	Duration
Hodgkins lymphoma			0.0718207	0.0639455	0.0864801	0.0725714	0.077078	0.0977856	0.133745		male	American Indian	Disability weight
Hodgkins lymphoma			2.5	11.5	20.6	34	53.9	69.9	81		male	American Indian	Age at onset
Hodgkins lymphoma			0	0	0	92	0	10	20	122	male	Asian	Prevalence
Hodgkins lymphoma			0	0	0	20	0	3	8	31	male	Asian	Incidence
Hodgkins lymphoma			4.8	4.8	4.7	4.5	4	3	1.8		male	Asian	Duration
Hodgkins lymphoma			0.0718207	0.0639455	0.0864801	0.0725714	0.077078	0.0977856	0.133745		male	Asian	Disability weight
Hodgkins lymphoma			2.5	11.4	20.5	34	53.8	69.8	81.1		male	Asian	Age at onset
Hodgkins lymphoma			0	55	276	768	427	69	17	1612	male	Black	Prevalence
Hodgkins lymphoma			0	20	101	200	107	20	8	456	male	Black	Incidence
Hodgkins lymphoma			4.3	4.3	4.3	3.9	3.7	2.7	1.6		male	Black	Duration
Hodgkins lymphoma			0.0731738	0.0643812	0.0889319	0.0744775	0.0784491	0.101979	0.143008		male	Black	Disability weight
Hodgkins lymphoma			2.5	11.3	20	34.1	54.3	68.7	79.2		male	Black	Age at onset
Hodgkins lymphoma			20	350	1980	6811	3755	1261	682	14859	male	White	Prevalence
Hodgkins lymphoma			9	115	645	1517	859	336	290	3771	male	White	Incidence
Hodgkins lymphoma			4.8	4.8	4.7	4.5	4	3	1.8		male	White	Duration
Hodgkins lymphoma			0.0718207	0.0639455	0.0864801	0.0725714	0.077078	0.0977856	0.133745		male	White	Disability weight
Hodgkins lymphoma			2.5	11.5	20.6	34	53.9	69.9	81		male	White	Age at onset
Hodgkins lymphoma			0	439.934	2483.89	7294.24	2857.54	964.653	1081.5	15121.8	female	All	Prevalence
Hodgkins lymphoma			0	148.054	811.371	1465.18	512.58	286.41	365.526	3589.12	female	All	Incidence
Hodgkins lymphoma			4.76854	4.76854	4.75524	4.76385	4.19063	3.2	2.4		female	All	Duration
Hodgkins lymphoma			0.0718975	0.0639702	0.0673861	0.0681288	0.0805061	0.108702	0.122364		female	All	Disability weight
Hodgkins lymphoma			2.5	11.8058	20.2707	33.3978	54.3195	69.9339	81.4407		female	All	Age at onset
Hodgkins lymphoma			0	5.93385	28.8927	66.2361	20.5404	4.6527	4.50217	130.758	female	American Indian	Prevalence
Hodgkins lymphoma			0	2.05403	9.37061	13.176	3.58044	1.40991	1.52553	31.1165	female	American Indian	Incidence
Hodgkins lymphoma			4.8	4.8	4.8	4.8	4.2	3.2	2.4		female	American Indian	Duration
Hodgkins lymphoma			0.0718207	0.0639455	0.067319	0.068069	0.0804607	0.108702	0.122364		female	American Indian	Disability weight
Hodgkins lymphoma			2.5	11.7	20.3	33.4	54.4	70	81.5		female	American Indian	Age at onset
Hodgkins lymphoma			0	0	40	35	0	0	0	75	female	Asian	Prevalence
Hodgkins lymphoma			0	0	13	7	0	0	0	20	female	Asian	Incidence
Hodgkins lymphoma			4.8	4.8	4.8	4.8	4.2	3.3	2.4		female	Asian	Duration
Hodgkins lymphoma			0.0718207	0.0639455	0.067319	0.068069	0.0804607	0.107226	0.122364		female	Asian	Disability weight
Hodgkins lymphoma			2.5	11.8	20.3	33.5	54.3	70	81.5		female	Asian	Age at onset
Hodgkins lymphoma			0	43	347	823	260	54	17	1544	female	Black	Prevalence
Hodgkins lymphoma			0	15	120	176	48	17	5	381	female	Black	Incidence
Hodgkins lymphoma			4.5	4.5	4.5	4.5	4.1	3.2	2.4		female	Black	Duration
Hodgkins lymphoma			0.0725964	0.0641953	0.067794	0.0685941	0.0809559	0.108702	0.122364		female	Black	Disability weight
Hodgkins lymphoma			2.5	12.5	20.2	33.3	53.4	68.3	80		female	Black	Age at onset
Hodgkins lymphoma			0	391	2068	6370	2577	906	1060	13372	female	White	Prevalence
Hodgkins lymphoma			0	131	669	1269	461	268	359	3157	female	White	Incidence
Hodgkins lymphoma			4.8	4.8	4.8	4.8	4.2	3.2	2.4		female	White	Duration
Hodgkins lymphoma			0.0718207	0.0639455	0.067319	0.068069	0.0804607	0.108702	0.122364		female	White	Disability weight
Hodgkins lymphoma			2.5	11.7	20.3	33.4	54.4	70	81.5		female	White	Age at onset
Homicide and violence			25467	13488	112051	114324	20611.6	1178.26	269.954	287391	male	All	Prevalence
Homicide and violence			3069	29679	197018	284074	53030	4922	2797	574590	male	All	Incidence
Homicide and violence			8	1	1	0	0	0	0	1	male	All	Duration
Homicide and violence			0.29	0.15	0.14	0.15	0.16	0.16	0.16	0.15	male	All	Disability weight
Homicide and violence			2	10	20	34	52	70	81	30	male	All	Age at onset
Homicide and violence			420	126	1114	737	150	12	0	2559	male	American Indian	Prevalence
Homicide and violence			35	256	1730	1765	251	21	8	4066	male	American Indian	Incidence
Homicide and violence			12	1	1	0	1	1	0	1	male	American Indian	Duration
Homicide and violence			0.34	0.15	0.15	0.15	0.17	0.2	0.11	0.15	male	American Indian	Disability weight
Homicide and violence			2	10	20	34	52	70	83	27	male	American Indian	Age at onset
Homicide and violence			256	162	1618	946	233	28	3	3247	male	Asian	Prevalence
Homicide and violence			92	1139	8090	10114	1460	119	54	21069	male	Asian	Incidence
Homicide and violence			3	0	0	0	0	0	0	0	male	Asian	Duration
Homicide and violence			0.23	0.14	0.14	0.14	0.15	0.17	0.13	0.14	male	Asian	Disability weight
Homicide and violence			0	1	1	2	4	8	4	2	male	Asian	Age at onset
Homicide and violence			7346	4443	29259	33768	5869	260	51	80996	male	Black	Prevalence
Homicide and violence			976	9268	46996	88744	18747	1118	398	166247	male	Black	Incidence
Homicide and violence			8	1	1	0	0	0	0	1	male	Black	Duration
Homicide and violence			0	0	0	0	0	0	0	0	male	Black	Disability weight
Homicide and violence			2	10	20	34	52	70	82	31	male	Black	Age at onset
Homicide and violence			16030	7795	72060	68232	12474	830	214	177635	male	White	Prevalence
Homicide and violence			1965	19016	140202	183452	32572	3665	2337	383209	male	White	Incidence
Homicide and violence			8	0	1	0	0	0	0	1	male	White	Duration
Homicide and violence			0.28	0.15	0.14	0.15	0.16	0.16	0.15	0.15	male	White	Disability weight
Homicide and violence			2	10	20	34	52	70	81	30	male	White	Age at onset
Homicide and violence			18653.1	4209.82	15915	29909.2	4364.07	515.097	358.933	73925.2	female	All	Prevalence
Homicide and violence			2836	11645.9	66483.1	149161	22004.6	2594.48	2674.22	257400	female	All	Incidence
Homicide and violence			7	0	0	0	0	0	0	0	female	All	Duration
Homicide and violence			0.26	0.13	0.13	0.14	0.14	0.15	0.18	0.14	female	All	Disability weight
Homicide and violence			2	10	20	34	52	70	83	32	female	All	Age at onset
Homicide and violence			405	72	113	302	33	0	0	925	female	American Indian	Prevalence
Homicide and violence			36	98	517	955	118	8	7	1740	female	American Indian	Incidence
Homicide and violence			11	1	0	0	0	0	0	1	female	American Indian	Duration
Homicide and violence			0.33	0.13	0.13	0.14	0.14	0.12	0.14	0.14	female	American Indian	Disability weight
Homicide and violence			2	10	20	34	52	70	84	30	female	American Indian	Age at onset
Homicide and violence			111	93	139	206	107	4	9	669	female	Asian	Prevalence
Homicide and violence			84	407	2462	5922	771	62	47	9755	female	Asian	Incidence
Homicide and violence			1	0	0	0	0	0	0	0	female	Asian	Duration
Homicide and violence			0.2	0.13	0.13	0.14	0.14	0.13	0.2	0.13	female	Asian	Disability weight
Homicide and violence			0	1	1	3	4	6	18	2	female	Asian	Age at onset
Homicide and violence			5625	1455	6289	11592	1161	93	30	26245	female	Black	Prevalence
Homicide and violence			871	4152	22074	42186	5131	440	277	75131	female	Black	Incidence
Homicide and violence			7	0	0	0	0	0	0	0	female	Black	Duration
Homicide and violence			0.27	0.13	0.13	0.14	0.14	0.16	0.18	0.14	female	Black	Disability weight
Homicide and violence			2	10	20	34	52	70	83	30	female	Black	Age at onset
Homicide and violence			11814	2364	8381	15723	2843	407	321	41852	female	White	Prevalence
Homicide and violence			1845	6990	41430	100098	15984	2084	2343	170774	female	White	Incidence
Homicide and violence			6	0	0	0	0	0	0	0	female	White	Duration
Homicide and violence			0.26	0.13	0.13	0.14	0.14	0.16	0.18	0.14	female	White	Disability weight
Homicide and violence			2	10	20	35	52	70	83	32	female	White	Age at onset
Homicide involving firearms			236	2123.14	30516.8	17203.2	1665.48	56.3312	5.68345	51806.7	male	All	Prevalence
Homicide involving firearms			170	1389	14788	12622	1887	187	28	31071	male	All	Incidence
Homicide involving firearms			1	2	2	1	1	0	0	2	male	All	Duration
Homicide involving firearms			0.5	0.21	0.18	0.17	0.19	0.13	0.26	0.18	male	All	Disability weight
Homicide involving firearms			2	10	20	34	53	70	82	27	male	All	Age at onset
Homicide involving firearms			0	0	207	76	5	0	0	287	male	American Indian	Prevalence
Homicide involving firearms			1	10	90	52	6	0	0	160	male	American Indian	Incidence
Homicide involving firearms			0	0	2	2	1	0	0	2	male	American Indian	Duration
Homicide involving firearms			0.61	0.19	0.19	0.18	0.18	0.11	0.17	0.19	male	American Indian	Disability weight
Homicide involving firearms			2	10	20	33	52	70	83	25	male	American Indian	Age at onset
Homicide involving firearms			0	16	530	186	33	0	0	765	male	Asian	Prevalence
Homicide involving firearms			8	52	312	249	41	8	0	670	male	Asian	Incidence
Homicide involving firearms			0	0	2	1	1	0	0	1	male	Asian	Duration
Homicide involving firearms			0.61	0.19	0.18	0.15	0.18	0.13	0.17	0.17	male	Asian	Disability weight
Homicide involving firearms			0	1	2	3	6	2	7	2	male	Asian	Age at onset
Homicide involving firearms			108	786	12092	6430	511	23	3	19952	male	Black	Prevalence
Homicide involving firearms			25	353	7867	6627	802	47	9	15729	male	Black	Incidence
Homicide involving firearms			4	2	2	1	1	1	0	1	male	Black	Duration
Homicide involving firearms			0	0	0	0	0	0	0	0	male	Black	Disability weight
Homicide involving firearms			3	10	20	33	52	70	82	27	male	Black	Age at onset
Homicide involving firearms			104	1174	14435	8627	958	27	3	25328	male	White	Prevalence
Homicide involving firearms			136	974	6519	5694	1038	132	19	14512	male	White	Incidence
Homicide involving firearms			1	1	2	2	1	0	0	2	male	White	Duration
Homicide involving firearms			0.55	0.2	0.19	0.18	0.19	0.13	0.24	0.19	male	White	Disability weight
Homicide involving firearms			2	10	20	34	53	70	81	28	male	White	Age at onset
Homicide involving firearms			135.168	618.32	3036.98	2085.34	336.745	24.5117	0	6237.06	female	All	Prevalence
Homicide involving firearms			54	312.132	1297.55	2277.05	414.871	49.6043	5.45614	4411	female	All	Incidence
Homicide involving firearms			3	2	2	1	1	1	0	1	female	All	Duration
Homicide involving firearms			0.17	0.15	0.18	0.19	0.17	0.23	0.11	0.18	female	All	Disability weight
Homicide involving firearms			2	10	20	36	54	70	83	31	female	All	Age at onset
Homicide involving firearms			0	0	39	41	0	0	0	80	female	American Indian	Prevalence
Homicide involving firearms			0	0	15	25	0	0	0	41	female	American Indian	Incidence
Homicide involving firearms			2	4	3	2	1	0	0	2	female	American Indian	Duration
Homicide involving firearms			0.17	0.19	0.18	0.2	0.18	0.22	0.11	0.19	female	American Indian	Disability weight
Homicide involving firearms			2	10	20	37	50	70	84	31	female	American Indian	Age at onset
Homicide involving firearms			4	8	63	33	16	0	0	124	female	Asian	Prevalence
Homicide involving firearms			2	13	32	63	13	0	0	123	female	Asian	Incidence
Homicide involving firearms			2	1	2	1	1	0	0	1	female	Asian	Duration
Homicide involving firearms			0.17	0.18	0.17	0.19	0.19	0.22	0.11	0.18	female	Asian	Disability weight
Homicide involving firearms			0	1	2	3	9	7	0	3	female	Asian	Age at onset
Homicide involving firearms			48	219	1189	945	110	13	0	2523	female	Black	Prevalence
Homicide involving firearms			22	213	593	966	260	17	0	2070	female	Black	Incidence
Homicide involving firearms			2	1	2	1	0	1	0	1	female	Black	Duration
Homicide involving firearms			0.17	0.13	0.18	0.18	0.15	0.24	0.11	0.17	female	Black	Disability weight
Homicide involving firearms			2	10	20	33	54	70	83	30	female	Black	Age at onset
Homicide involving firearms			76	336	1544	887	188	10	0	3040	female	White	Prevalence
Homicide involving firearms			30	87	658	1223	141	33	5	2177	female	White	Incidence
Homicide involving firearms			3	4	2	1	1	0	0	1	female	White	Duration
Homicide involving firearms			0.17	0.19	0.18	0.19	0.19	0.22	0.11	0.19	female	White	Disability weight
[truncated: 2,101 more rows]

## Sheet: Population
United States Total	Population		White	Population		Black	Population		Asian	Population		American Indian	Population
	('00000)			('00000)			('00000)			('00000)			('00000)
Males			Males			Males			Males			Males
0-4	98.6761		0-4	78.3939		0-4	14.9428		0-4	4.31645		0-4	1.02293
5-14	196.814		5-14	156.221		5-14	30.4444		5-14	7.79382		5-14	2.35513
15-24	186.179		15-24	149.104		15-24	27.5597		15-24	7.48888		15-24	2.0266
25-44	417.599		25-44	347.142		25-44	50.4942		25-44	16.367		25-44	3.59641
45-64	260.025		45-64	225.127		45-64	24.8208		45-64	8.34268		45-64	1.73466
65-74	83.2467		65-74	74.1883		65-74	6.82408		65-74	1.84612		65-74	0.38816
75+	55.5622		75+	50.349		75+	3.9435		75+	1.03674		75+	0.23298
Total	1298.1		Total	1080.52		Total	159.029		Total	47.1917		Total	11.3569
Females			Females			Females			Females			Females
0-4	94.1836		0-4	74.497		0-4	14.5416		0-4	4.14266		0-4	1.00229
5-14	187.408		5-14	148.161		5-14	29.5342		5-14	7.43079		5-14	2.28225
15-24	176.04		15-24	139.372		15-24	27.4071		15-24	7.30909		15-24	1.95221
25-44	420.017		25-44	341.833		25-44	56.7725		25-44	17.8502		25-44	3.56108
45-64	277.287		45-64	234.975		45-64	30.858		45-64	9.56984		45-64	1.88444
65-74	103.447		65-74	90.9298		65-74	9.5112		65-74	2.53573		65-74	0.46997
75+	96.3532		75+	87.1963		75+	7.38031		75+	1.40446		75+	0.37208
Total	1354.74		Total	1116.96		Total	176.005		Total	50.2427		Total	11.5243
